# Supplementary material for: Functional Classification of Genome-Scale Metabolic Networks
Source: EURASIP J Bioinform Syst Biol. 2009 Jan 19;2009(1):570456. doi: 10.1155/2009/570456 (PMC3171432; doi:10.1155/2009/570456)
Supplement: Full List Of Carbon Sources — Contains the full list of all considered 935 carbon sources. Given are KEGG IDs and common names. [file 1687-4153-2009-570456-S2.txt]

  1: C00011 CO2
  2: C00022 Pyruvate
  3: C00026 2-Oxoglutarate
  4: C00031 D-Glucose
  5: C00033 Acetate
  6: C00036 Oxaloacetate
  7: C00042 Succinate
  8: C00048 Glyoxylate
  9: C00058 Formate
 10: C00067 Formaldehyde
 11: C00072 Ascorbate
 12: C00084 Acetaldehyde
 13: C00089 Sucrose
 14: C00090 Catechol
 15: C00095 D-Fructose
 16: C00109 2-Oxobutanoate
 17: C00116 Glycerol
 18: C00121 D-Ribose
 19: C00122 Fumarate
 20: C00124 D-Galactose
 21: C00132 Methanol
 22: C00137 myo-Inositol
 23: C00141 3-Methyl-2-oxobutanoicacid
 24: C00146 Phenol
 25: C00149 S-Malate
 26: C00156 4-Hydroxybenzoate
 27: C00158 Citrate
 28: C00159 D-Mannose
 29: C00160 Glycolate
 30: C00163 Propanoate
 31: C00164 Acetoacetate
 32: C00166 Phenylpyruvate
 33: C00168 Hydroxypyruvate
 34: C00180 Benzoate
 35: C00181 D-Xylose
 36: C00184 Glycerone
 37: C00185 Cellobiose
 38: C00186 S-Lactate
 39: C00187 Cholesterol
 40: C00191 D-Glucuronate
 41: C00196 2,3-Dihydroxybenzoate
 42: C00198 D-Glucono-1,5-lactone
 43: C00204 2-Dehydro-3-deoxy-D-gluconate
 44: C00207 Acetone
 45: C00208 Maltose
 46: C00209 Oxalate
 47: C00216 D-Arabinose
 48: C00219 5Z,8Z,11Z,14Z-Icosatetraenoicacid
 49: C00221 beta-D-Glucose
 50: C00222 3-Oxopropanoate
 51: C00230 3,4-Dihydroxybenzoate
 52: C00232 Succinatesemialdehyde
 53: C00233 4-Methyl-2-oxopentanoate
 54: C00237 CO
 55: C00243 Lactose
 56: C00246 Butanoicacid
 57: C00247 L-Sorbose
 58: C00249 Hexadecanoicacid
 59: C00251 Chorismate
 60: C00252 Isomaltose
 61: C00254 Prephenate
 62: C00256 R-Lactate
 63: C00257 D-Gluconicacid
 64: C00258 D-Glycerate
 65: C00259 L-Arabinose
 66: C00261 Benzaldehyde
 67: C00266 Glycolaldehyde
 68: C00267 alpha-D-Glucose
 69: C00280 Androst-4-ene-3,17-dione
 70: C00288 HCO3-
 71: C00296 Quinate
 72: C00309 D-Ribulose
 73: C00310 D-Xylulose
 74: C00311 Isocitrate
 75: C00312 L-Xylulose
 76: C00322 2-Oxoadipate
 77: C00333 D-Galacturonate
 78: C00349 2-Methyl-3-oxopropanoate
 79: C00370 Sterol
 80: C00376 Retinal
 81: C00379 Xylitol
 82: C00389 Quercetin
 83: C00392 Mannitol
 84: C00410 Progesterone
 85: C00414 Cyclohexanone
 86: C00417 cis-Aconitate
 87: C00418 R-Mevalonate
 88: C00423 trans-Cinnamate
 89: C00424 S-Lactaldehyde
 90: C00425 Dehydroascorbate
 91: C00427 ProstaglandinH2
 92: C00433 2,5-Dioxopentanoate
 93: C00466 Acetoin
 94: C00468 Estrone
 95: C00469 Ethanol
 96: C00472 p-Benzoquinone
 97: C00473 Retinol
 98: C00474 Ribitol
 99: C00479 Propanal
100: C00482 Sinapate
101: C00490 Itaconate
102: C00492 Raffinose
103: C00493 Shikimate
104: C00497 R-Malate
105: C00503 Erythritol
106: C00507 L-Rhamnose
107: C00508 L-Ribulose
108: C00509 Naringenin
109: C00511 Propenoate
110: C00514 D-Mannonate
111: C00517 Hexadecanal
112: C00521 --Limonene
113: C00522 R-Pantoate
114: C00523 Androsterone
115: C00530 p-Benzenediol
116: C00532 L-Arabitol
117: C00535 Testosterone
118: C00544 Homogentisate
119: C00545 L-Arabinonate
120: C00546 Methylglyoxal
121: C00548 Phenylacetate
122: C00552 meso-Tartaricacid
123: C00556 Benzylalcohol
124: C00557 Cyclopentanone
125: C00558 D-Tagaturonate
126: C00577 D-Glyceraldehyde
127: C00583 Propane-1,2-diol
128: C00584 ProstaglandinE2
129: C00586 2-Deoxy-D-glucose
130: C00587 3-Hydroxybenzoate
131: C00590 Coniferylalcohol
132: C00596 2-Hydroxy-2,4-pentadienoate
133: C00599 Cholest-4-en-3-one
134: C00601 Phenylacetaldehyde
135: C00618 3-Dehydro-L-gulonate
136: C00619 3-Oxo-delta4-steroid
137: C00628 2,5-Dihydroxybenzoate
138: C00629 2-Dehydro-D-gluconate
139: C00633 4-Hydroxybenzaldehyde
140: C00639 ProstaglandinF2alpha
141: C00642 4-Hydroxyphenylacetate
142: C00652 D-Arabinono-1,4-lactone
143: C00671 S-3-Methyl-2-oxopentanoicacid
144: C00674 5alpha-Androstane-3,17-dione
145: C00679 5-Dehydro-4-deoxy-D-glucarate
146: C00682 2-Hydroxymuconatesemialdehyde
147: C00691 2,4,6/3,5-Pentahydroxycyclohexanone
148: C00695 3alpha,7alpha,12alpha-Trihydroxy-5beta-cholanate
149: C00696 5Z,13E-15S-9alpha,15-Dihydroxy-11-oxoprosta-5,13-dienoate
150: C00712 9Z-Octadecenoicacid
151: C00735 Cortisol
152: C00738 D-Hexose
153: C00741 Diacetyl
154: C00751 Squalene
155: C00755 4-Hydroxy-3-methoxy-benzaldehyde
156: C00756 1-Octanol
157: C00762 Cortisone
158: C00764 D-Sorbose
159: C00766 Flavanone
160: C00770 L-Idonate
161: C00777 Retinoate
162: C00779 Scytalone
163: C00786 Vestitone
164: C00794 D-Sorbitol
165: C00800 L-Gulonate
166: C00804 Propynoate
167: C00805 Salicylate
168: C00808 +-Camphor
169: C00810 R-Acetoin
170: C00811 4-Coumarate
171: C00817 D-Altronate
172: C00818 D-Glucarate
173: C00829 Naphthalene
174: C00846 3-Oxoadipate
175: C00854 Cyclohexanol
176: C00859 GibberellinA1
177: C00861 L-Rhamnulose
178: C00878 D-Arabinonate
179: C00879 D-Galactarate
180: C00880 D-Galactonate
181: C00885 Isochorismate
182: C00898 R,R-Tartaricacid
183: C00899 11-cis-Retinol
184: C00900 2-Acetolactate
185: C00903 Cinnamaldehyde
186: C00905 D-Fructuronate
187: C00909 LeukotrieneA4
188: C00937 R-Lactaldehyde
189: C00944 3-Dehydroquinate
190: C00951 Estradiol-17beta
191: C00962 beta-D-Galactose
192: C00964 --trans-Carveol
193: C00966 2-Dehydropantoate
194: C00969 3-Hydroxypropanal
195: C00974 Dihydrokaempferol
196: C00989 4-Hydroxybutanoicacid
197: C01013 3-Hydroxypropanoate
198: C01019 6-Deoxy-L-galactose
199: C01034 3-Oxo-delta5-steroid
200: C01036 4-Maleylacetoacetate
201: C01040 L-Gulono-1,4-lactone
202: C01041 Monodehydroascorbate
203: C01054 S-2,3-Epoxysqualene
204: C01061 4-Fumarylacetoacetate
205: C01062 5-Dehydro-D-gluconate
206: C01083 alpha,alpha-Trehalose
207: C01089 R-3-Hydroxybutanoate
208: C01115 L-Galactono-1,4-lactone
209: C01124 18-Hydroxycorticosterone
210: C01127 4-Hydroxy-2-oxoglutarate
211: C01146 2-Hydroxy-3-oxopropanoate
212: C01147 2-Hydroxycyclohexan-1-one
213: C01161 3,4-Dihydroxyphenylacetate
214: C01163 3-Carboxy-cis,cis-muconate
215: C01164 Cholesta-5,7-dien-3beta-ol
216: C01173 1,3,8-Naphthalenertriol
217: C01176 17alpha-Hydroxyprogesterone
218: C01179 3-4-Hydroxyphenylpyruvate
219: C01187 3-Deoxy-D-manno-octulosonate
220: C01188 3-Hydroxy-2-methylpropanoate
221: C01189 5alpha-Cholest-7-en-3beta-ol
222: C01197 3,4-Dihydroxy-trans-cinnamate
223: C01216 2-Dehydro-3-deoxy-D-galactonate
224: C01226 15Z-12-Oxophyto-10,15-dienoate
225: C01227 3beta-Hydroxyandrost-5-en-17-one
226: C01235 1-alpha-D-Galactosyl-myo-inositol
227: C01251 2-Hydroxybutane-1,2,4-tricarboxylate
228: C01273 2-Hydroxy-6-oxo-6-phenylhexa-2,4-dienoate
229: C01278 2-Carboxy-2,5-dihydro-5-oxofuran-2-acetate
230: C01312 ProstaglandinI2
231: C01353 Carbonicacid
232: C01380 Ethyleneglycol
233: C01384 Maleicacid
234: C01387 Octane
235: C01389 Phytol
236: C01394 Xylose
237: C01407 Benzene
238: C01412 Butanal
239: C01424 Gallate
240: C01438 Methane
241: C01451 Salicin
242: C01454 Toluate
243: C01455 Toluene
244: C01467 3-Cresol
245: C01468 4-Cresol
246: C01477 Apigenin
247: C01487 D-Allose
248: C01489 D-Iditol
249: C01494 Ferulate
250: C01495 Flavonol
251: C01502 o-Methoxyphenol
252: C01504 Indanone
253: C01507 L-Iditol
254: C01508 L-Lyxose
255: C01514 Luteolin
256: C01542 o-Cresol
257: C01548 Acetylene
258: C01561 Calcidiol
259: C01582 Galactose
260: C01595 Linoleate
261: C01606 Phthalate
262: C01607 Phytanate
263: C01613 Stachyose
264: C01617 Taxifolin
265: C01624 Vermelone
266: C01673 Calcitriol
267: C01694 Ergosterol
268: C01697 Galactitol
269: C01699 GibberellinA3
270: C01721 L-Fuculose
271: C01724 Lanosterol
272: C01732 Mesaconate
273: C01751 Resorcinol
274: C01767 --Carvone
275: C01780 Aldosterone
276: C01785 Benzenediol
277: C01801 Deoxyribose
278: C01841 Pentalenene
279: C01852 Secologanin
280: C01876 3-Oxosteroid
281: C01880 6-Hexanolide
282: C01902 Cycloartenol
283: C01904 D-Arabitol
284: C01943 Obtusifoliol
285: C01953 Pregnenolone
286: C01967 Ubiquinone-9
287: C01968 Undecaprenol
288: C01983 R-Mandelate
289: C01984 S-Mandelate
290: C02013 Cellotetraose
291: C02020 Cyclopentanol
292: C02034 GibberellinA19
293: C02035 GibberellinA20
294: C02059 Phylloquinone
295: C02094 beta-Carotene
296: C02110 11-cis-Retinal
297: C02130 Acetyl-maltose
298: C02137 alpha-Oxo-benzeneaceticacid
299: C02140 Corticosterone
300: C02141 Cycloeucalenol
301: C02165 LeukotrieneB4
302: C02167 Maleylpyruvate
303: C02170 Methylmalonate
304: C02198 ThromboxaneA2
305: C02214 E-Glutaconate
306: C02222 2-Maleylacetate
307: C02225 2-Methylcitrate
308: C02226 2-Methylmaleate
309: C02266 D-Xylonolactone
310: C02273 Digalacturonate
311: C02274 Dihydrocoumarin
312: C02323 Salicylalcohol
313: C02325 Sinapylalcohol
314: C02336 beta-D-Fructose
315: C02341 trans-Aconitate
316: C02373 4-Methylpentanal
317: C02389 Benzosemiquinone
318: C02394 Cinnamylalcohol
319: C02452 Perillylalcohol
320: C02457 Propane-1,3-diol
321: C02462 Sabinenehydrate
322: C02477 alpha-Tocopherol
323: C02480 cis,cis-Muconate
324: C02483 gamma-Tocopherol
325: C02499 2-Hydroxybiphenyl
326: C02501 2-Hydroxymuconate
327: C02504 2S-2-Isopropylmalate
328: C02514 3-Fumarylpyruvate
329: C02526 Biphenyl-2,3-diol
330: C02528 Chenodeoxycholate
331: C02576 Perillylaldehyde
332: C02612 R-2-Methylmalate
333: C02630 2-Hydroxyglutarate
334: C02631 2-Isopropylmaleate
335: C02632 2-Methylpropanoate
336: C02637 3-Dehydroshikimate
337: C02646 4-Coumarylalcohol
338: C02652 5-Dehydroshikimate
339: C02656 6-Carboxyhexanoate
340: C02657 6-Methylsalicylate
341: C02666 Coniferylaldehyde
342: C02670 D-Glucuronolactone
343: C02730 2-Succinylbenzoate
344: C02759 alpha-Pinene-oxide
345: C02763 enol-Phenylpyruvate
346: C02779 2-Dehydro-D-glucose
347: C02780 2,5-Didehydro-D-gluconate
348: C02782 2-Deoxy-D-gluconate
349: C02797 3-Oxo-5beta-steroid
350: C02814 Benzene-1,2,4-triol
351: C02906 Dihydromyricetin
352: C02909 2-Naphthylmethanol
353: C02912 R-Propane-1,2-diol
354: C02917 S-Propane-1,2-diol
355: C02920 2'-Hydroxyformononetin
356: C02923 2,3-Dihydroxytoluene
357: C02940 3-Oxo-5alpha-steroid
358: C02941 3-Oxo-delta1-steroid
359: C03012 Naphthalene-1,2-diol
360: C03044 R,R-Butane-2,3-diol
361: C03057 2-Carboxybenzaldehyde
362: C03063 2-Oxohept-3-enedioate
363: C03164 Phenanthrene-3,4-diol
364: C03196 S-2-Hydroxyglutarate
365: C03198 S-4-Hydroxymandelate
366: C03203 1-Hydroxy-2-naphthoate
367: C03205 11-Deoxycorticosterone
368: C03226 3-Demethylubiquinone-9
369: C03233 4,5-Dihydroxyphthalate
370: C03240 6-DeoxyerythronolideB
371: C03269 D-galacto-Hexodialdose
372: C03289 L-xylo-Hexulonolactone
373: C03383 D-Galactono-1,4-lactone
374: C03448 +-exo-5-Hydroxycamphor
375: C03453 Z-5-Oxohex-2-enedioate
376: C03459 2-Hydroxy-3-oxosuccinate
377: C03465 3-Methyl-2-oxopentanoate
378: C03467 3-Oxo-4-methylpentanoicacid
379: C03569 2,2',3-Trihydroxybiphenyl
380: C03579 2beta-Hydroxygibberellin1
381: C03582 3,4',5-Trihydroxystilbene
382: C03586 2-Oxo-2,3-dihydrofuran-5-acetate
383: C03589 4-Hydroxy-2-oxopentanoate
384: C03590 4-Hydroxyphenylglyoxylate
385: C03594 7alpha-Hydroxycholesterol
386: C03641 Sterol3-beta-D-glucoside
387: C03648 cis-3,4-Leucopelargonidin
388: C03657 1,4-Dihydroxy-2-naphthoate
389: C03671 2-Pyrone-4,6-dicarboxylate
390: C03676 3-Hydroxy-cis,cis-muconate
391: C03765 4-Hydroxyphenylacetaldehyde
392: C03772 5beta-Androstane-3,17-dione
393: C03826 2-Dehydro-3-deoxy-D-xylonate
394: C03836 3beta-Hydroxy-delta5-steroid
395: C03845 5alpha-Cholest-8-en-3beta-ol
396: C03852 Androstan-3alpha,17beta-diol
397: C03917 17beta-Hydroxyandrostan-3-one
398: C03921 2-Dehydro-3-deoxy-D-glucarate
399: C03926 3-Dehydro-2-deoxy-D-gluconate
400: C03932 5-Dehydro-2-deoxy-D-gluconate
401: C03946 Flavonol3-O-beta-D-glucoside
402: C03971 1F-alpha-D-Galactosylraffinose
403: C03981 2-Hydroxyethylenedicarboxylate
404: C03985 3,7-Dimethylocta-1,6-dien-3-ol
405: C04002 But-1-ene-1,2,4-tricarboxylate
406: C04033 1,3,6,8-Naphthalenetetrol
407: C04039 2,3-Dihydroxy-3-methylbutanoate
408: C04042 20alpha-Hydroxy-4-pregnen-3-one
409: C04043 3,4-Dihydroxyphenylacetaldehyde
410: C04044 3-2,3-Dihydroxyphenylpropanoate
411: C04052 5-Carboxy-2-oxohept-3-enedioate
412: C04053 5-Dehydro-4-deoxy-D-glucuronate
413: C04091 cis-1,2-Dihydrobenzene-1,2-diol
414: C04105 2,5-Dihydro-5-oxofuran-2-acetate
415: C04112 3-Methyl-cis,cis-hexadienedioate
416: C04115 4-Carboxy-4-hydroxy-2-oxoadipate
417: C04171 2,3-Dihydro-2,3-dihydroxybenzoate
418: C04181 3-Hydroxy-3-methyl-2-oxobutanoicacid
419: C04184 4-Hydroxy-4-methyl-2-oxoglutarate
420: C04186 5-Carboxymethyl-2-hydroxymuconate
421: C04218 alpha,alpha'-Trehalose6-mycolate
422: C04221 trans-1,2-Dihydrobenzene-1,2-diol
423: C04225 Z-But-2-ene-1,2,3-tricarboxylate
424: C04236 2S-2-Isopropyl-3-oxosuccinate
425: C04272 R-2,3-Dihydroxy-3-methylbutanoate
426: C04295 Androst-5-ene-3beta,17beta-diol
427: C04314 cis-1,2-Dihydronaphthalene-1,2-diol
428: C04324 4-Carboxy-2-hydroxy-cis,cis-muconate
429: C04349 4S-4,6-Dihydroxy-2,5-dioxohexanoate
430: C04373 3alpha-Hydroxy-5beta-androstan-17-one
431: C04411 2R,3S-3-Isopropylmalate
432: C04431 cis-4-Carboxymethylenebut-2-en-4-olide
433: C04433 E-3,7-Dimethylocta-1,6-diene-3,8-diol
434: C04435 Z-2-Methyl-5-isopropylhexa-2,5-dienal
435: C04443 3',4',5,7-Tetrahydroxy-3-methoxyflavone
436: C04451 4-Carboxy-2-hydroxyhexa-2,4-dienedioate
437: C04453 4alpha-Methyl-5alpha-cholest-7-en-3-one
438: C04465 alpha,alpha'-Trehalose6,6'-bismycolate
439: C04468 +-cis-3,4-Dihydrophenanthrene-3,4-diol
440: C04479 2-Hydroxy-6-oxonona-2,4-diene-1,9-dioate
441: C04480 3-Carboxy-2-hydroxymuconatesemialdehyde
442: C04483 3alpha,12alpha-Dihydroxy-5beta-cholanate
443: C04484 4-Carboxy-2-hydroxymuconatesemialdehyde
444: C04514 1S,2S-1,2-Dihydronaphthalene-1,2-diol
445: C04518 17alpha,20alpha-Dihydroxypregn-4-en-3-one
446: C04524 2-Protocatechoylphloroglucinolcarboxylate
447: C04525 Fecosterol
448: C04530 4,4-Dimethyl-5alpha-cholest-7-en-3beta-ol
449: C04546 R-3-R-3-Hydroxybutanoyloxybutanoate
450: C04547 1,2-Bis4-hydroxy-3-methoxyphenylethylene
451: C04553 3-Carboxy-2,5-dihydro-5-oxofuran-2-acetate
452: C04554 3alpha,7alpha-Dihydroxy-5beta-cholestanate
453: C04559 4-Carboxymethyl-4-methylbut-2-en-1,4-olide
454: C04575 4R,5S-4,5,6-Trihydroxy-2,3-dioxohexanoate
455: C04593 2S,3R-3-Hydroxybutane-1,2,3-tricarboxylate
456: C04594 9Z-13S-12,13-Epoxyoctadeca-9,11-dienoicacid
457: C04634 1,6-Dihydroxycyclohexa-2,4-diene-1-carboxylate
458: C04642 2-Hydroxy-5-carboxymethylmuconatesemialdehyde
459: C04643 3alpha,12alpha-Dihydroxy-7-oxo-5beta-cholanate
460: C04654 13E-11alpha-Hydroxy-9,15-dioxoprost-13-enoate
461: C04707 5Z,13E-11alpha-Hydroxy-9,15-dioxoprost-13-enoate
462: C04717 9Z,11E-13S-13-Hydroperoxyoctadeca-9,11-dienoicacid
463: C04722 3alpha,7alpha,12alpha-Trihydroxy-5beta-cholestanoate
464: C04733 4-4-Deoxy-beta-D-gluc-4-enuronosyl-D-galacturonate
465: C04741 Alprostadil
466: C04742 15S-15-Hydroxy-5,8,11-cis-13-trans-eicosatetraenoate
467: C04780 8-1R,2R-3-Oxo-2-Z-pent-2-enylcyclopentyloctanoate
468: C04783 cis-4,5-Dihydroxycyclohexa-16,2-diene-1,2-dicarboxylate
469: C04785 9Z,11E,14Z-13S-13-Hydroperoxyoctadeca-9,11,14-trienoicacid
470: C04805 5S-HETE
471: C04814 4beta-Hydroxymethyl-4alpha-methyl-5alpha-cholest-7-en-3beta-ol
472: C04840 3beta-Hydroxy-4beta-methyl-5alpha-cholest-7-ene-4alpha-carboxylate
473: C04853 20-OH-LeukotrieneB4
474: C05108 14-Demethyllanosterol
475: C05110 4alpha-Methylcholesta-8-en-3beta-ol
476: C05111 Methostenol
477: C05138 17alpha-Hydroxypregnenolone
478: C05139 16alpha-Hydroxydehydroepiandrosterone
479: C05140 16alpha-Hydroxyandrost-4-ene-3,17-dione
480: C05141 Estriol
481: C05158 trans-beta-D-Glucosyl-2-hydroxycinnamate
482: C05200 3-Hexaprenyl-4,5-dihydroxybenzoate
483: C05235 Hydroxyacetone
484: C05284 11beta-Hydroxyandrost-4-ene-3,17-dione
485: C05285 Adrenosterone
486: C05290 19-Hydroxyandrost-4-ene-3,17-dione
487: C05293 5beta-Dihydrotestosterone
488: C05294 19-Hydroxytestosterone
489: C05297 19-Oxoandrost-4-ene-3,17-dione
490: C05298 2-Hydroxyestrone
491: C05299 2-Methoxyestrone
492: C05300 16alpha-Hydroxyestrone
493: C05301 2-Hydroxyestradiol-17beta
494: C05302 2-Methoxyestradiol-17beta
495: C05313 3-Hexaprenyl-4-hydroxy-5-methoxybenzoate
496: C05343 R-4-Hydroxymandelate
497: C05350 2-Hydroxy-3-4-hydroxyphenylpropenoate
498: C05356 5S-HPETE
499: C05364 4-Carboxy-2-oxo-3-hexenedioate
500: C05375 2-Hydroxy-2-hydropyrone-4,6-dicarboxylate
501: C05379 Oxalosuccinate
502: C05394 3-Keto-beta-D-galactose
503: C05399 Melibiitol
504: C05400 Epimelibiose
505: C05401 3-beta-D-Galactosyl-sn-glycerol
506: C05402 Melibiose
507: C05403 3-Ketolactose
508: C05404 D-Galalpha1->6D-Galalpha1->6D-Glucose
509: C05405 L-Arabinono-1,5-lactone
510: C05411 L-Xylonate
511: C05412 L-Lyxonate
512: C05413 Phytoene
513: C05414 Phytofluene
514: C05418 Cholesterol-5beta,6beta-epoxide
515: C05419 Cholesterol-5alpha,6beta-epoxide
516: C05421 cis-Phytoene
517: C05422 L-Dehydroascorbate
518: C05425 3beta,5alpha,6beta-Cholestanetriol
519: C05430 zeta-Carotene
520: C05431 Neurosporene
521: C05432 Lycopene
522: C05433 alpha-Carotene
523: C05434 beta-Zeacarotene
524: C05435 gamma-Carotene
525: C05437 Zymosterol
526: C05439 5alpha-Cholesta-7,24-dien-3beta-ol
527: C05440 Ergosta-5,7,22,2428-tetraen-3beta-ol
528: C05443 VitaminD3
529: C05444 3alpha,7alpha,26-Trihydroxy-5beta-cholestane
530: C05445 3alpha,7alpha-Dihydroxy-5beta-cholestan-26-al
531: C05446 3alpha,7alpha,12alpha,26-Tetrahydroxy-5beta-cholestane
532: C05451 7alpha-Hydroxy-5beta-cholestan-3-one
533: C05452 3alpha,7alpha-Dihydroxy-5beta-cholestane
534: C05453 7alpha,12alpha-Dihydroxy-5beta-cholestan-3-one
535: C05454 3alpha,7alpha,12alpha-Trihydroxy-5beta-cholestane
536: C05455 7alpha-Hydroxycholest-4-en-3-one
537: C05457 7alpha,12alpha-Dihydroxycholest-4-en-3-one
538: C05458 7alpha,12alpha-Dihydroxy-5alpha-cholestan-3-one
539: C05469 17alpha,21-Dihydroxy-5beta-pregnane-3,11,20-trione
540: C05470 Urocortisone
541: C05471 11beta,17alpha,21-Trihydroxy-5beta-pregnane-3,20-dione
542: C05472 Urocortisol
543: C05473 11beta,21-Dihydroxy-3,20-oxo-5beta-pregnan-18-al
544: C05474 3alpha,11beta,21-Trihydroxy-20-oxo-5beta-pregnan-18-al
545: C05475 11beta,21-Dihydroxy-5beta-pregnane-3,20-dione
546: C05476 Tetrahydrocorticosterone
547: C05477 21-Hydroxy-5beta-pregnane-3,11,20-trione
548: C05478 3alpha,21-Dihydroxy-5beta-pregnane-11,20-dione
549: C05479 5beta-Pregnane-3,20-dione
550: C05480 3alpha-Hydroxy-5beta-pregnane-20-one
551: C05481 Cortolone
552: C05482 Cortol
553: C05483 3alpha,20alpha,21-Trihydroxy-5beta-pregnane-11-one
554: C05484 Pregnanediol
555: C05485 21-Hydroxypregnenolone
556: C05487 17alpha,21-Dihydroxypregnenolone
557: C05488 11-Deoxycortisol
558: C05489 11beta,17alpha,21-Trihydroxypregnenolone
559: C05490 11-Dehydrocorticosterone
560: C05497 21-Deoxycortisol
561: C05498 11beta-Hydroxyprogesterone
562: C05499 17alpha,20alpha-Dihydroxycholesterol
563: C05500 20alpha-Hydroxycholesterol
564: C05501 20alpha,22beta-Dihydroxycholesterol
565: C05502 22beta-Hydroxycholesterol
566: C05503 Estradiol-17beta3-glucuronide
567: C05504 16-Glucuronide-estriol
568: C05533 Oxaloglutarate
569: C05576 3,4-Dihydroxyphenylethyleneglycol
570: C05577 3,4-Dihydroxymandelaldehyde
571: C05580 3,4-Dihydroxymandelate
572: C05581 3-Methoxy-4-hydroxyphenylacetaldehyde
573: C05582 Homovanillate
574: C05583 3-Methoxy-4-hydroxyphenylglycolaldehyde
575: C05584 3-Methoxy-4-hydroxymandelate
576: C05585 Gentisatealdehyde
577: C05593 3-Hydroxyphenylacetate
578: C05594 3-Methoxy-4-hydroxyphenylethyleneglycol
579: C05600 2-Hydroxyhepta-2,4-dienedioate
580: C05601 4-Hydroxy-2-oxo-heptanedioate
581: C05608 4-Hydroxycinnamylaldehyde
582: C05610 Sinapoylaldehyde
583: C05616 3-O-Methylgallate
584: C05619 5-Hydroxyferulate
585: C05623 Quercetin3-O-glucoside
586: C05627 4-Hydroxystyrene
587: C05629 Phenylpropanoate
588: C05631 Eriodictyol
589: C05662 Homoisocitrate
590: C05731 3-Ketosucrose
591: C05802 2-Hexaprenyl-6-methoxyphenol
592: C05803 2-Hexaprenyl-6-methoxy-1,4-benzoquinone
593: C05804 2-Hexaprenyl-3-methyl-6-methoxy-1,4-benzoquinone
594: C05805 2-Hexaprenyl-3-methyl-5-hydroxy-6-methoxy-1,4-benzoquinone
595: C05809 3-Octaprenyl-4-hydroxybenzoate
596: C05810 2-Octaprenylphenol
597: C05811 2-Octaprenyl-6-hydroxyphenol
598: C05812 2-Octaprenyl-6-methoxyphenol
599: C05813 2-Octaprenyl-6-methoxy-1,4-benzoquinone
600: C05814 2-Octaprenyl-3-methyl-6-methoxy-1,4-benzoquinone
601: C05815 2-Octaprenyl-3-methyl-5-hydroxy-6-methoxy-1,4-benzoquinone
602: C05817 2-Succinyl-6-hydroxy-2,4-cyclohexadiene-1-carboxylate
603: C05838 cis-2-Hydroxycinnamate
604: C05839 cis-beta-D-Glucosyl-2-hydroxycinnamate
605: C05849 VitaminKepoxide
606: C05851 Coumarin
607: C05852 2-Hydroxyphenylacetate
608: C05853 Phenylethylalcohol
609: C05854 4-Carboxy-2-oxo-4-pentanoate
610: C05901 3,3',4'5-Tetrahydroxystilbene
611: C05902 3-Methoxyapigenin
612: C05903 Kaempferol
613: C05904 Pelargonidin
614: C05905 Cyanidin
615: C05906 Leucocyanidin
616: C05907 Luteoforol
617: C05908 Delphinidin
618: C05909 Leucodelphinidin
619: C05911 Pentahydroxyflavanone
620: C05946 D-4-Hydroxy-2-oxoglutarate
621: C05956 ProstaglandinG2
622: C05959 11-epi-ProstaglandinF2alpha
623: C05965 12S-HPETE
624: C05966 15S-HPETE
625: C05979 Propane-1-ol
626: C05984 2-Hydroxybutanoicacid
627: C05985 2-Propyn-1-al
628: C05986 2-Propyn-1-ol
629: C05994 2-Propylmalate
630: C05999 Lactaldehyde
631: C06001 S-3-Hydroxyisobutyrate
632: C06002 S-Methylmalonatesemialdehyde
633: C06006 S-2-Aceto-2-hydroxybutanoate
634: C06007 R-2,3-Dihydroxy-3-methylpentanoate
635: C06010 S-2-Acetolactate
636: C06032 D-erythro-3-Methylmalate
637: C06044 4-Hydroxyphenylethanol
638: C06090 ent-Kaurene
639: C06093 GibberellinA12aldehyde
640: C06094 GibberellinA53
641: C06095 GibberellinA44diacid
642: C06096 GibberellinA29
643: C06098 Zeaxanthin
644: C06099 +-Limonene
645: C06102 Adipatesemialdehyde
646: C06103 6-Hydroxyhexanoicacid
647: C06104 Adipate
648: C06105 Cyclohexan-1,2-dione
649: C06118 4-4-Deoxy-alpha-D-gluc-4-enuronosyl-D-galacturonate
650: C06142 1-Butanol
651: C06144 3-Butynoate
652: C06145 3-Butyn-1-al
653: C06146 3-Butyn-1-ol
654: C06186 Arbutin
655: C06201 2,4-Dihydroxyhept-2-enedioate
656: C06202 Salicylaldehyde
657: C06205 1,2-Dihydronaphthalene-1,2-diol
658: C06207 2,6-Dihydroxyphenylacetate
659: C06210 2-Hydroxy-6-keto-2,4-heptadienoate
660: C06216 Celloheptaose
661: C06217 Cellohexaose
662: C06218 Cellopentaose
663: C06219 Cellotriose
664: C06224 3,4-Dihydroxystyrene
665: C06255 2-Oxopentanoicacid
666: C06307 --beta-Pinene
667: C06308 --alpha-Pinene
668: C06309 Diplopterol
669: C06310 Diploptene
670: C06316 D-erythro-Ascorbate
671: C06317 4-Hydroxy-3-methoxy-benzenemethanol
672: C06318 3S,4R-3,4-Dihydroxycyclohexa-1,5-diene-1,4-dicarboxylate
673: C06321 1,6-Dihydroxy-cis-2,4-cyclohexadiene-1-carboxylicacid
674: C06337 Terephthalate
675: C06426 6Z,9Z,12Z-Octadecatrienoicacid
676: C06440 2-Dehydro-D-glucono-1,5-lactone
677: C06547 Ethylene
678: C06548 Ethyleneoxide
679: C06561 Isosalipurpol
680: C06576 p-Cumicalcohol
681: C06577 p-Cumicaldehyde
682: C06588 Biphenyl
683: C06589 cis-2,3-Dihydro-2,3-dihydroxybiphenyl
684: C06672 Vanillate
685: C06680 4-Hydroxyphthalate
686: C06711 Fluoren-9-ol
687: C06712 Fluoren-9-one
688: C06730 4-Methylcatechol
689: C06757 4-Methylbenzylalcohol
690: C06758 p-Tolualdehyde
691: C06760 2-Hydroxy-5-methyl-cis,cis-muconicsemialdehyde
692: C06761 4E-2-Oxohexenoicacid
693: C06762 4-Hydroxy-2-oxohexanoicacid
694: C06891 D-2,3-Diketo4-deoxy-epi-inositol
695: C06892 2-Deoxy-5-keto-D-gluconicacid
696: C07083 Styrene
697: C07084 Styrenecis-glycol
698: C07085 3-Vinylcatechol
699: C07086 Phenylaceticacid
700: C07087 2-Hydroxy-6-oxoocta-2,4,7-trienoate
701: C07090 Protoanemonin
702: C07091 cis-Acetylacrylate
703: C07103 2-Hydroxy-1,4-benzoquinone
704: C07111 Ethylbenzene
705: C07112 1-Phenylethanol
706: C07113 Acetophenone
707: C07114 Benzoylacetate
708: C07189 2-Hydroxyacetophenone
709: C07209 3-Methylbenzaldehyde
710: C07211 m-Methylbenzoate
711: C07213 2-Methylbenzylalcohol
712: C07214 2-Methylbenzaldehyde
713: C07215 o-Toluate
714: C07216 3-Methylbenzylalcohol
715: C07271 Limonene-1,2-epoxide
716: C07276 Limonene-1,2-diol
717: C07289 Crepenynate
718: C07330 3-Methylbut-2-enal
719: C07478 2-Hydroxy-5-methyl-cis,cis-muconate
720: C07479 2-Oxo-5-methyl-cis-muconate
721: C07535 Benzpyrene
722: C07715 Fluorene
723: C07717 3,4-Dihydroxyfluorene
724: C07718 2-Hydroxy-4-1-oxo-1,3-dihydro-2H-inden-2-ylidene-but-2-enoicacid
725: C07720 3-Hydroxy-1-indanone
726: C07721 +-3S,4R-cis-3,4-Dihydroxy-3,4-dihydrofluorene
727: C07722 3,4-Dihydroxy-3,4-dihydro-9-fluorenone
728: C07724 1,2-Dihydroxyfluorene
729: C07725 2-Hydroxy-4-2-oxo-1,3-dihydro-2H-inden-1-ylidenebut-2-enoicacid
730: C07727 2-Indanone
731: C07728 3-Isochromanone
732: C07729 Dibenzofuran
733: C07731 2-Hydroxy-6-oxo-6-2-hydroxyphenyl-hexa-2,4-dienoate
734: C07732 Dibenzo-p-dioxin
735: C07733 2,2',3-Trihydroxydiphenylether
736: C07734 2-Hydroxy-6-oxo-6-2-hydroxyphenoxy-hexa-2,4-dienoate
737: C08491 --Jasmonicacid
738: C08586 delta-Carotene
739: C08592 Echinenone
740: C08604 Cyanidin3-O-glucoside
741: C08650 Isoliquiritigenin
742: C08825 Lophenol
743: C09321 2'-Hydroxychalcone
744: C09727 --Epicatechin
745: C09762 Liquiritigenin
746: C09816 Benzylsuccinate
747: C09822 Cyclohexane-1-carboxylate
748: C09880 alpha-Pinene
749: C09884 Pinocarvone
750: C10107 Myricetin
751: C10419 Ferreirin
752: C10700 4'-Hydroxyacetophenone
753: C10906 D-Fructose
754: C10945 Caffeicaldehyde
755: C11061 all-trans-Retinoyl-beta-glucuronide
756: C11131 2-Methoxy-estradiol-17beta3-glucuronide
757: C11132 2-Methoxyestrone3-glucuronide
758: C11133 Estroneglucuronide
759: C11134 Testosteroneglucuronide
760: C11135 Androsteroneglucuronide
761: C11136 Etiocholan-3alpha-ol-17-one3-glucuronide
762: C11249 Cyclohexane
763: C11354 2-Hydroxy-cis-hex-2,4-dienoate
764: C11383 +-S-Carvone
765: C11398 1R,4R-Dihydrocarvone
766: C11405 3R-3-Isopropenyl-6-oxoheptanoate
767: C11409 +-trans-Carveol
768: C11412 1R,4S-Iso-dihydrocarvone
769: C11422 Phenanthracene
770: C11425 2-Hydroxy-2H-benzohchromene-2-carboxylate
771: C11426 cis-4-1'-Hydroxynaphth-2'-yl-2-oxobut-3-enoate
772: C11427 1-Hydroxy-2-naphthaldehyde
773: C11428 trans-9S,10S-Dihydrodiolphenanthrene
774: C11429 Phenanthrene-9,10-oxide
775: C11431 Phenanthrene-1,2-oxide
776: C11432 1-Phenanthrol
777: C11433 1-Methoxyphenanthrene
778: C11455 4,4-Dimethyl-5alpha-cholesta-8,14,24-trien-3beta-ol
779: C11457 3-3-Hydroxy-phenyl-propanoicacid
780: C11476 L-Arabinose
781: C11508 4alpha-Methyl-5alpha-ergosta-8,14,2428-trien-3beta-ol
782: C11509 3beta-Hydroxy-4beta-methyl-5alpha-cholest-7-ene-4alpha-carbaldehyde
783: C11512 Methyljasmonate
784: C11514 E-3-Methoxycarbonylpent-2-enedioate
785: C11522 24-Methylenelophenol
786: C11523 24-Ethylidenelophenol
787: C11544 2alpha-D-Mannosyl-D-glycerate
788: C11546 2-beta-D-Glucosyl-sn-glycerol
789: C11588 cis-3-Carboxy-ethyl-3,5-cyclo-hexadiene-1,2-diol
790: C11713 beta-Naphthol
791: C11714 alpha-Naphthol
792: C11854 GibberellinA51-catabolite
793: C11855 GibberellinA29-catabolite
794: C11857 GibberellinA12
795: C11860 GibberellinA15openlactone
796: C11861 GibberellinA24
797: C11863 GibberellinA9
798: C11864 GibberellinA4
799: C11865 GibberellinA51
800: C11866 2,3-Dehydro-gibberellinA9
801: C11867 GibberellinA7
802: C11868 GibberellinA34
803: C11869 GibberellinA34-catabolite
804: C11870 GibberellinA8-catabolite
805: C11871 GibberellinA5
806: C11872 Kaur-16-en-18-ol
807: C11873 Kaur-16-en-18-al
808: C11874 Kaur-16-en-18-oicacid
809: C11875 ent-7alpha-Hydroxykaur-16-en-19-oicacid
810: C11876 6beta,7beta-Dihydroxykaurenoicacid
811: C11924 Perillicacid
812: C11937 1S,4R-1-Hydroxy-2-oxolimonene
813: C11938 Myrtenol
814: C11939 Myrtenal
815: C11940 Myrtenicacid
816: C11941 Pinocarveol
817: C11942 trans-2-Methyl-5-isopropylhexa-2,5-dienal
818: C11943 trans-2-Methyl-5-isopropylhexa-2,5-dienoicacid
819: C11944 cis-2-Methyl-5-isopropylhexa-2,5-dienoicacid
820: C11950 3-Isopropylbut-3-enoicacid
821: C12124 Apiforol
822: C12128 --Epiafzelechin
823: C12135 2'-HydroxybiochaninA
824: C12136 --Epigallocatechin
825: C12137 Pelargonidin3-O-glucoside
826: C12138 Delphinidin3-O-glucoside
827: C12204 5-Hydroxyconiferaldehyde
828: C12205 5-Hydroxyconiferylalcohol
829: C12206 Caffeylalcohol
830: C12249 Kaempferol3-O-glucoside
831: C12308 GibberellinA44
832: C12314 1-Oxa-2-oxo-3-hydroxycycloheptane
833: C12316 cis-Dihydroquercetin
834: C12525 5alpha-Androstan-3beta,17beta-diol
835: C12621 trans-3-Hydroxycinnamate
836: C12622 cis-3-3-Carboxyethenyl-3,5-cyclohexadiene-1,2-diol
837: C12623 trans-2,3-Dihydroxycinnamate
838: C12624 2-Hydroxy-6-ketononatrienedioate
839: C12838 trans-4-Carboxymethylenebut-2-en-4-olide
840: C13309 2-Phytyl-1,4-naphthoquinone
841: C13425 3-Hexaprenyl-4-hydroxybenzoate
842: C13550 24-Hydroxycholesterol
843: C13624 BisphenolA
844: C13629 1,2-Bis4-hydroxyphenyl-2-propanol
845: C13631 2,2-Bis4-hydroxyphenyl-1-propanol
846: C13632 4,4'-Dihydroxy-alpha-methylstilbene
847: C13633 2,2-Bis4-hydroxyphenyl-propanoicacid
848: C13634 2,3-Bis4-hydroxyphenyl-1,2-propanediol
849: C13635 4-Hydroxyphenacylalcohol
850: C13636 4-Hydroxyphenylacetate
851: C13637 4-Ethylphenol
852: C13638 1-4'-Hydroxyphenylethanol
853: C14082 1-Methylnaphthalene
854: C14083 cis-1,2-Dihydroxy-1,2-dihydro-8-methylnaphthalene
855: C14084 1,2-Dihydroxy-8-methylnaphthalene
856: C14085 2-Hydroxy-8-methylchromene-2-carboxylate
857: C14086 2-Hydroxy-3-methylbenzalpyruvate
858: C14087 3-Methylsalicylaldehyde
859: C14088 3-Methylsalicylate
860: C14089 1-Hydroxymethylnaphthalene
861: C14090 1-Naphthaldehyde
862: C14091 1-Naphthoicacid
863: C14092 cis-1,2-Dihydroxy-1,2-dihydro-8-carboxynaphthalene
864: C14093 1,2-Dihydroxy-8-carboxynaphthalene
865: C14094 2-Carboxy-2-hydroxy-8-carboxychromene
866: C14095 2-Hydroxy-3-carboxybenzalpyruvate
867: C14096 3-Formylsalicylicacid
868: C14097 2-Hydroxyisophthalicacid
869: C14098 2-Methylnaphthalene
870: C14099 2-Naphthaldehyde
871: C14101 2-Naphthoicacid
872: C14102 cis-1,2-Dihydroxy-1,2-dihydro-7-methylnaphthalene
873: C14103 4-Methylsalicylate
874: C14104 cis-1,2-Dihydroxy-1,2-dihydro-7-hydroxymethylnaphthalene
875: C14105 1,2-Dihydroxy-7-hydroxymethylnaphthalene
876: C14106 2-Hydroxy-7-hydroxymethylchromene-2-carboxylate
877: C14107 2-Hydroxy-4-hydroxymethylbenzalpyruvate
878: C14108 4-Hydroxymethylsalicylaldehyde
879: C14109 4-Hydroxymethylsalicylate
880: C14110 4-Hydroxymethylcatechol
881: C14115 Naphthyl-2-methyl-succinicacid
882: C14146 alpha-Zeacarotene
883: C14463 R-3-Hydroxy-3-methyl-2-oxopentanoate
884: C14556 9-Hydroxybenzoapyrene
885: C14610 S-5-Oxo-2,5-dihydrofuran-2-acetate
886: C14748 20-HETE
887: C14749 19S-HETE
888: C14762 13S-HODE
889: C14765 13-OxoODE
890: C14768 5,6-EET
891: C14769 8,9-EET
892: C14770 11,12-EET
893: C14771 14,15-EET
894: C14772 5,6-DHET
895: C14773 8,9-DHET
896: C14774 11,12-DHET
897: C14775 14,15-DHET
898: C14778 16R-HETE
899: C14781 15H-11,12-EETA
900: C14782 11,12,15-THETA
901: C14784 1,2-Dihydroxy-3,4-epoxy-1,2,3,4-tetrahydronaphthalene
902: C14786 1R,2S-Naphthalene1,2-oxide
903: C14787 1S,2R-Naphthalene1,2-oxide
904: C14812 12R-HPETE
905: C14813 11H-14,15-EETA
906: C14814 11,14,15-THETA
907: C14823 8S-HPETE
908: C14825 910-EpOME
909: C14826 1213-EpOME
910: C14827 9S-HPODE
911: C14828 9,10-DHOME
912: C14829 12,13-DHOME
913: C14849 Benzoapyrene-9,10-oxide
914: C14850 Benzoapyrene-7,8-oxide
915: C14851 Benzoapyrene-4,5-oxide
916: C14852 Benzoapyrene-7,8-diol
917: C14853 Benzoapyrene-7,8-dihydrodiol-9,10-oxide
918: C14854 9-Hydroxybenzoapyrene-4,5-oxide
919: C15492 all-trans-13,14-Dihydroretinol
920: C15499 Pentane-2,4-dione
921: C15518 24S-Cholest-5-ene-3beta,7alpha,24-triol
922: C15519 Cholest-5-ene-3beta,25-diol
923: C15520 Cholest-5-ene-3beta,7alpha,25-triol
924: C15548 2-alpha-D-Glucosyl-D-glucose
925: C15568 7alpha,12alpha-Dihydroxy-3-oxochol-4-enoate
926: C15569 12alpha-Hydroxy-3-oxochola-4,6-dienoate
927: C15570 Dihydroflavonol
928: C15571 Catechol
929: C15572 Guaiacol
930: C15583 Phenylacetate
931: C15584 Phenol
932: C15589 Chalcone
933: C15604 Prenal
934: C15610 Cholest-5-ene-3beta,26-diol
935: C15611 Cholest-5-ene-3beta,7alpha,26-triol
