# Supplementary material for: Functional Classification of Genome-Scale Metabolic Networks
Source: EURASIP J Bioinform Syst Biol. 2009 Jan 19;2009(1):570456. doi: 10.1155/2009/570456 (PMC3171432; doi:10.1155/2009/570456)
Supplement: All Organism List — Contains the complete list of all 447 considered organisms. Given are the abbreviations used in KEGG and full names. [file 1687-4153-2009-570456-S3.txt]

  1: AAE A.aeolicus
  2: AAU A.aurescens
  3: AAV A.avenae
  4: ABA A.bacterium
  5: ABO A.borkumensis
  6: ACE A.cellulolyticus
  7: ACI Acinetobacter_ADP1
  8: ADE A.dehalogenans
  9: AEH A.ehrlichei
 10: AFU A.fulgidus
 11: AGO A.gossypii
 12: AHA A.hydrophila
 13: AJS Acidovorax_JS42
 14: AMA A.marginale
 15: ANA Anabaena
 16: APE A.pernix
 17: APH A.phagocytophilum
 18: ART Arthrobacter_FB24
 19: ATH A.thaliana
 20: ATU A.tumefaciens
 21: AVA A.variabilis
 22: AYW Phytoplasma_AYWB
 23: AZO Azoarcus_BH72
 24: BAA B.anthracis_A2012
 25: BAB B.aphidicola_Bp
 26: BAF B.afzelii
 27: BAM B.cepacia
 28: BAN B.anthracis
 29: BAR B.anthracis_Ames0581
 30: BAS B.aphidicola_Sg
 31: BAT B.anthracis_Sterne
 32: BBA B.bacteriovorus
 33: BBK B.bacilliformis
 34: BBR B.bronchiseptica
 35: BBU B.burgdorferi
 36: BCA B.cereus_ATCC10987
 37: BCC B.aphidicola_Cc
 38: BCE B.cereus
 39: BCH B.cenocepacia_HI2424
 40: BCI B.cicadellinicola
 41: BCL B.clausii
 42: BCN B.cenocepacia
 43: BCZ B.cereus_ZK
 44: BFL B.floridanus
 45: BFR B.fragilis
 46: BFS B.fragilis_NCTC9343
 47: BGA B.garinii
 48: BHA B.halodurans
 49: BHE B.henselae
 50: BJA B.japonicum
 51: BLD B.licheniformis_DSM13
 52: BLO B.longum
 53: BMA B.mallei
 54: BMB B.abortus
 55: BME B.melitensis
 56: BMF B.melitensis_Abortus
 57: BML B.mallei_NCTC10229
 58: BMS B.suis
 59: BMV B.mallei_SAVP1
 60: BPA B.parapertussis
 61: BPE B.pertussis
 62: BPM B.pseudomallei_1710b
 63: BPN B.pennsylvanicus
 64: BPS B.pseudomallei
 65: BQU B.quintana
 66: BSU B.subtilis
 67: BTE B.thailandensis
 68: BTH B.thetaiotaomicron
 69: BTK B.thuringiensis
 70: BTL B.thuringiensis_AlHakam
 71: BUC Buchnera
 72: BUR Burkholderia_383
 73: BXE B.xenovorans
 74: CAB C.abortus
 75: CAC C.acetobutylicum
 76: CAL C.albicans
 77: CBU C.burnetii
 78: CCA C.caviae
 79: CCH C.chlorochromatii
 80: CCR C.crescentus
 81: CDI C.diphtheriae
 82: CEF C.efficiens
 83: CEL C.elegans
 84: CFF C.fetus
 85: CGB C.glutamicum_B
 86: CHO C.hominis
 87: CHU C.hutchinsonii
 88: CHY C.hydrogenoformans
 89: CJE C.jejuni
 90: CJJ C.jejuni_81-176
 91: CJK C.jeikeium
 92: CJR C.jejuni_RM1221
 93: CME C.merolae
 94: CMU C.muridarum
 95: CNE C.neoformans
 96: CNO C.novyi
 97: CPA C.pneumoniae_AR39
 98: CPE C.perfringens
 99: CPF C.perfringens_ATCC13124
100: CPH C.phaeobacteroides
101: CPJ C.pneumoniae_J138
102: CPN C.pneumoniae
103: CPR C.perfringens_SM101
104: CPS C.psychrerythraea
105: CPT C.pneumoniae_TW183
106: CPV C.parvum
107: CRP C.ruddii
108: CSA C.salexigens
109: CTA C.trachomatis_A
110: CTC C.tetani
111: CTE C.tepidum
112: CTR C.trachomatis
113: CVI C.violaceum
114: CYA Cyanobacteria_CYA
115: CYB Cyanobacteria_CYB
116: DAR D.aromatica
117: DDE D.desulfuricans
118: DDI D.discoideum
119: DEH Dehalococcoides_CBDB1
120: DET D.ethenogenes
121: DGE D.geothermalis
122: DME D.melanogaster
123: DPS D.psychrophila
124: DRA D.radiodurans
125: DVL D.vulgaris_DP4
126: DVU D.vulgaris
127: EBA Azoarcus_EbN1
128: ECA E.carotovora
129: ECC E.coli_CFT073
130: ECE E.coli_O157
131: ECH E.chaffeensis
132: ECI E.coli_UTI89
133: ECJ E.coli_J
134: ECN E.canis
135: ECO E.coli
136: ECP E.coli_536
137: ECS E.coli_O157J
138: ECU E.cuniculi
139: ECV E.coli_APEC
140: EFA E.faecalis
141: EHI E.histolytica
142: ERG E.ruminantium_Gardel
143: ERU E.ruminantium
144: FAL F.alni
145: FNU F.nucleatum
146: FRA Frankia_CcI3
147: FTF F.tularensis_FSC198
148: FTH F.tularensis_OSU18
149: FTL F.tularensis_LVS
150: FTU F.tularensis
151: GBE G.bethesdensis
152: GFO G.forsetii
153: GKA G.kaustophilus
154: GME G.metallireducens
155: GOX G.oxydans
156: GSU G.sulfurreducens
157: GVI G.violaceus
158: HAC H.acinonychis
159: HAL Halobacterium
160: HCH H.chejuensis
161: HDU H.ducreyi
162: HHA H.halophila
163: HHE H.hepaticus
164: HIN H.influenzae
165: HIT H.influenzae_NT
166: HMA H.marismortui
167: HNE H.neptunium
168: HPA H.pylori_HPAG1
169: HPJ H.pylori_J99
170: HPY H.pylori
171: HSA H.sapiens
172: HSO H.somnus
173: HWA H.walsbyi
174: ILO I.loihiensis
175: JAN Jannaschia_CCS1
176: LAC L.acidophilus
177: LDB L.delbrueckii
178: LIC L.interrogans_Copenhageni
179: LIL L.interrogans
180: LIN L.innocua
181: LJO L.johnsonii
182: LLA L.lactis
183: LMA L.major
184: LMF L.monocytogenes_F2365
185: LMO L.monocytogenes
186: LPF L.pneumophila_Lens
187: LPL L.plantarum
188: LPN L.pneumophila
189: LPP L.pneumophila_Paris
190: LSA L.sakei
191: LSL L.salivarius
192: LWE L.welshimeri
193: LXX L.xyli
194: MAC M.acetivorans
195: MAG M.magneticum
196: MAQ M.aquaeolei
197: MAV M.avium_104
198: MBA M.barkeri
199: MBB M.bovis_BCG
200: MBO M.bovis
201: MBU M.burtonii
202: MCA M.capsulatus
203: MCP M.capricolum
204: MES Mesorhizobium_BNC1
205: MFA M.flagellatus
206: MFL M.florum
207: MGA M.gallisepticum
208: MGE M.genitalium
209: MGM Magnetococcus_MC1
210: MHJ M.hyopneumoniae_J
211: MHP M.hyopneumoniae_7448
212: MHU M.hungatei
213: MHY M.hyopneumoniae
214: MJA M.jannaschii
215: MKA M.kandleri
216: MKM Mycobacterium_KMS
217: MLE M.leprae
218: MLO M.loti
219: MMA M.mazei
220: MMC Mycobacterium_MCS
221: MMO M.mobile
222: MMP M.maripaludis
223: MMR M.maris
224: MMU M.musculus
225: MMY M.mycoides
226: MPA M.avium_paratuberculosis
227: MPE M.penetrans
228: MPN M.pneumoniae
229: MPT M.petroleiphilum
230: MPU M.pulmonis
231: MSM M.smegmatis
232: MST M.stadtmanae
233: MSU M.succiniciproducens
234: MSY M.synoviae
235: MTA M.thermoacetica
236: MTC M.tuberculosis_CDC1551
237: MTH M.thermoautotrophicum
238: MTU M.tuberculosis
239: MVA M.vanbaalenii
240: MXA M.xanthus
241: NAR N.aromaticivorans
242: NCA Nocardioides_JS614
243: NEQ N.equitans
244: NET N.eutropha
245: NEU N.europaea
246: NFA N.farcinica
247: NGO N.gonorrhoeae
248: NHA N.hamburgensis
249: NMA N.meningitidis_A
250: NMC N.meningitidis_FAM18
251: NME N.meningitidis
252: NMU N.multiformis
253: NOC N.oceani
254: NPH N.pharaonis
255: NSE N.sennetsu
256: NWI N.winogradskyi
257: OIH O.iheyensis
258: OSA O.sativa
259: PAB P.abyssi
260: PAC P.acnes
261: PAE P.aeruginosa
262: PAI P.aerophilum
263: PAR P.arcticum
264: PAT P.atlantica
265: PCA P.carbinolicus
266: PCR P.cryohalolentis
267: PCU Parachlamydia_UWE25
268: PDE P.denitrificans
269: PEN P.entomophila
270: PFA P.falciparum
271: PFL P.fluorescens
272: PFO P.fluorescens_PfO1
273: PFU P.furiosus
274: PGI P.gingivalis
275: PHA P.haloplanktis
276: PHO P.horikoshii
277: PIN P.ingrahamii
278: PLT P.luteolum
279: PLU P.luminescens
280: PMA P.marinus
281: PMB P.marinus_AS9601
282: PMC P.marinus_MIT9515
283: PME P.marinus_NATL1A
284: PMF P.marinus_MIT9303
285: PMI P.marinus_MIT9312
286: PMM P.marinus_MED4
287: PMN P.marinus_NATL2A
288: PMT P.marinus_MIT9313
289: PMU P.multocida
290: PNA P.naphthalenivorans
291: POL Polaromonas
292: POY Phytoplasma_OY
293: PPD P.propionicus
294: PPR P.profundum
295: PPU P.putida
296: PSB P.syringae_B728a
297: PSP P.syringae_phaseolicola
298: PST P.syringae
299: PTO P.torridus
300: PTR P.troglodytes
301: PUB P.ubique
302: RBA R.baltica
303: RBE R.bellii
304: RCO R.conorii
305: RDE R.denitrificans
306: REH R.eutropha_H16
307: RET R.etli
308: REU R.eutropha
309: RFE R.felis
310: RFR R.ferrireducens
311: RHA Rhodococcus_RHA1
312: RLE R.leguminosarum
313: RMA R.magnifica
314: RME R.metallidurans
315: RNO R.norvegicus
316: RPA R.palustris
317: RPB R.palustris_HaA2
318: RPC R.palustris_BisB18
319: RPD R.palustris_BisB5
320: RPE R.palustris_BisA53
321: RPR R.prowazekii
322: RRU R.rubrum
323: RSO R.solanacearum
324: RSP R.sphaeroides
325: RTY R.typhi
326: RXY R.xylanophilus
327: SAA S.aureus_USA300
328: SAB S.aureus_RF122
329: SAC S.aureus_COL
330: SAG S.agalactiae
331: SAI S.acidocaldarius
332: SAK S.agalactiae_A909
333: SAL S.alaskensis
334: SAM S.aureus_MW2
335: SAN S.agalactiae_NEM316
336: SAO S.aureus_NCTC8325
337: SAR S.aureus_MRSA252
338: SAS S.aureus_MSSA476
339: SAT S.aciditrophicus
340: SAU S.aureus_N315
341: SAV S.aureus_Mu50
342: SAZ S.amazonensis
343: SBO S.boydii
344: SCE S.cerevisiae
345: SCO S.coelicolor
346: SDE S.degradans
347: SDN S.denitrificans
348: SDY S.dysenteriae
349: SEC S.enterica_Choleraesuis
350: SEP S.epidermidis
351: SER S.epidermidis_RP62A
352: SFL S.flexneri
353: SFR S.frigidimarina
354: SFU S.fumaroxidans
355: SFX S.flexneri_2457T
356: SGL S.glossinidius
357: SHA S.haemolyticus
358: SHE Shewanella_MR-4
359: SHM Shewanella_MR-7
360: SHW Shewanella_W3-18-1
361: SIL S.pomeroyi
362: SIT Silicibacter_TM1040
363: SMA S.avermitilis
364: SME S.meliloti
365: SMU S.mutans
366: SON S.oneidensis
367: SPA S.pyogenes_MGAS10394
368: SPB S.pyogenes_MGAS6180
369: SPD S.pneumoniae_D39
370: SPG S.pyogenes_M3
371: SPH S.pyogenes_MGAS10270
372: SPI S.pyogenes_MGAS10750
373: SPJ S.pyogenes_MGAS2096
374: SPK S.pyogenes_MGAS9429
375: SPM S.pyogenes_M18
376: SPN S.pneumoniae
377: SPO S.pombe
378: SPR S.pneumoniae_R6
379: SPS S.pyogenes_SSI1
380: SPT S.enterica_Paratyphi
381: SPY S.pyogenes
382: SPZ S.pyogenes_MGAS5005
383: SRU S.ruber
384: SSN S.sonnei
385: SSO S.solfataricus
386: SSP S.saprophyticus
387: STC S.thermophilus_CNRZ
388: STH S.thermophilum
389: STL S.thermophilus_LMG
390: STM S.typhimurium
391: STO S.tokodaii
392: STT S.typhi_Ty2
393: STY S.typhi
394: SUS S.usitatus
395: SWO S.wolfei
396: SYC Synechococcus_PCC6301
397: SYD Synechococcus_CC9605
398: SYE Synechococcus_CC9902
399: SYF Synechococcus_PCC7942
400: SYG Synechococcus_CC9311
401: SYN Synechocystis
402: SYW Synechococcus_WH8102
403: TAC T.acidophilum
404: TBD T.denitrificans
405: TBR T.brucei
406: TCR T.cruzi
407: TCX T.crunogena
408: TDE T.denticola
409: TDN T.denitrificans_ATCC33889
410: TEL T.elongatus
411: TER T.erythraeum
412: TFU T.fusca
413: TKO T.kodakaraensis
414: TMA T.maritima
415: TPA T.pallidum
416: TPV T.parva
417: TTE T.tengcongensis
418: TTH T.thermophilus
419: TTJ T.thermophilus_HB8
420: TVO T.volcanium
421: TWH T.whipplei
422: TWS T.whipplei_S
423: UUR U.urealyticum
424: VCH V.cholerae
425: VEI V.eiseniae
426: VFI V.fischeri
427: VPA V.parahaemolyticus
428: VVU V.vulnificus
429: VVY V.vulnificus_YJ016
430: WBM Wolbachia_Bma
431: WBR W.brevipalpis
432: WOL Wolbachia_Mel
433: WSU W.succinogenes
434: XAC X.axonopodis
435: XCB X.campestris_B
436: XCC X.campestris
437: XCV X.campestris_vesicatoria
438: XFA X.fastidiosa
439: XFT X.fastidiosa_T
440: XOO X.oryzae
441: YPA Y.pestis_Antiqua
442: YPE Y.pestis
443: YPK Y.pestis_KIM
444: YPM Y.pestis_Mediaevails
445: YPN Y.pestis_Nepal516
446: YPS Y.pseudotuberculosis
447: ZMO Z.mobilis
