# Supplementary material for: Functional Classification of Genome-Scale Metabolic Networks
Source: EURASIP J Bioinform Syst Biol. 2009 Jan 19;2009(1):570456. doi: 10.1155/2009/570456 (PMC3171432; doi:10.1155/2009/570456)
Supplement: Usable Carbon Sources — A list of 196 carbon sources for which the maximal capacity exceeds 50. [file 1687-4153-2009-570456-S4.txt]

  1: C00022 Pyruvate
  2: C00026 2-Oxoglutarate
  3: C00031 D-Glucose
  4: C00033 Acetate
  5: C00036 Oxaloacetate
  6: C00042 Succinate
  7: C00048 Glyoxylate
  8: C00084 Acetaldehyde
  9: C00089 Sucrose
 10: C00095 D-Fructose
 11: C00116 Glycerol
 12: C00121 D-Ribose
 13: C00122 Fumarate
 14: C00137 myo-Inositol
 15: C00149 S-Malate
 16: C00158 Citrate
 17: C00159 D-Mannose
 18: C00160 Glycolate
 19: C00166 Phenylpyruvate
 20: C00168 Hydroxypyruvate
 21: C00181 D-Xylose
 22: C00184 Glycerone
 23: C00185 Cellobiose
 24: C00186 S-Lactate
 25: C00191 D-Glucuronate
 26: C00198 D-Glucono-1,5-lactone
 27: C00204 2-Dehydro-3-deoxy-D-gluconate
 28: C00208 Maltose
 29: C00221 beta-D-Glucose
 30: C00222 3-Oxopropanoate
 31: C00232 Succinatesemialdehyde
 32: C00243 Lactose
 33: C00247 L-Sorbose
 34: C00251 Chorismate
 35: C00252 Isomaltose
 36: C00254 Prephenate
 37: C00256 R-Lactate
 38: C00257 D-Gluconicacid
 39: C00258 D-Glycerate
 40: C00259 L-Arabinose
 41: C00266 Glycolaldehyde
 42: C00267 alpha-D-Glucose
 43: C00309 D-Ribulose
 44: C00310 D-Xylulose
 45: C00311 Isocitrate
 46: C00312 L-Xylulose
 47: C00333 D-Galacturonate
 48: C00379 Xylitol
 49: C00392 Mannitol
 50: C00417 cis-Aconitate
 51: C00423 trans-Cinnamate
 52: C00424 S-Lactaldehyde
 53: C00433 2,5-Dioxopentanoate
 54: C00469 Ethanol
 55: C00474 Ribitol
 56: C00492 Raffinose
 57: C00497 R-Malate
 58: C00507 L-Rhamnose
 59: C00508 L-Ribulose
 60: C00514 D-Mannonate
 61: C00532 L-Arabitol
 62: C00544 Homogentisate
 63: C00546 Methylglyoxal
 64: C00548 Phenylacetate
 65: C00552 meso-Tartaricacid
 66: C00558 D-Tagaturonate
 67: C00577 D-Glyceraldehyde
 68: C00583 Propane-1,2-diol
 69: C00587 3-Hydroxybenzoate
 70: C00596 2-Hydroxy-2,4-pentadienoate
 71: C00601 Phenylacetaldehyde
 72: C00618 3-Dehydro-L-gulonate
 73: C00628 2,5-Dihydroxybenzoate
 74: C00629 2-Dehydro-D-gluconate
 75: C00642 4-Hydroxyphenylacetate
 76: C00679 5-Dehydro-4-deoxy-D-glucarate
 77: C00691 2,4,6/3,5-Pentahydroxycyclohexanone
 78: C00770 L-Idonate
 79: C00794 D-Sorbitol
 80: C00800 L-Gulonate
 81: C00817 D-Altronate
 82: C00818 D-Glucarate
 83: C00861 L-Rhamnulose
 84: C00879 D-Galactarate
 85: C00880 D-Galactonate
 86: C00885 Isochorismate
 87: C00898 R,R-Tartaricacid
 88: C00905 D-Fructuronate
 89: C00937 R-Lactaldehyde
 90: C00989 4-Hydroxybutanoicacid
 91: C01019 6-Deoxy-L-galactose
 92: C01036 4-Maleylacetoacetate
 93: C01040 L-Gulono-1,4-lactone
 94: C01061 4-Fumarylacetoacetate
 95: C01062 5-Dehydro-D-gluconate
 96: C01083 alpha,alpha-Trehalose
 97: C01127 4-Hydroxy-2-oxoglutarate
 98: C01146 2-Hydroxy-3-oxopropanoate
 99: C01161 3,4-Dihydroxyphenylacetate
100: C01179 3-4-Hydroxyphenylpyruvate
101: C01216 2-Dehydro-3-deoxy-D-galactonate
102: C01235 1-alpha-D-Galactosyl-myo-inositol
103: C01273 2-Hydroxy-6-oxo-6-phenylhexa-2,4-dienoate
104: C01380 Ethyleneglycol
105: C01384 Maleicacid
106: C01507 L-Iditol
107: C01508 L-Lyxose
108: C01613 Stachyose
109: C01721 L-Fuculose
110: C01732 Mesaconate
111: C01801 Deoxyribose
112: C01904 D-Arabitol
113: C02013 Cellotetraose
114: C02130 Acetyl-maltose
115: C02167 Maleylpyruvate
116: C02225 2-Methylcitrate
117: C02266 D-Xylonolactone
118: C02336 beta-D-Fructose
119: C02501 2-Hydroxymuconate
120: C02514 3-Fumarylpyruvate
121: C02526 Biphenyl-2,3-diol
122: C02670 D-Glucuronolactone
123: C02763 enol-Phenylpyruvate
124: C02780 2,5-Didehydro-D-gluconate
125: C02912 R-Propane-1,2-diol
126: C02917 S-Propane-1,2-diol
127: C03063 2-Oxohept-3-enedioate
128: C03164 Phenanthrene-3,4-diol
129: C03196 S-2-Hydroxyglutarate
130: C03453 Z-5-Oxohex-2-enedioate
131: C03459 2-Hydroxy-3-oxosuccinate
132: C03569 2,2',3-Trihydroxybiphenyl
133: C03589 4-Hydroxy-2-oxopentanoate
134: C03826 2-Dehydro-3-deoxy-D-xylonate
135: C03921 2-Dehydro-3-deoxy-D-glucarate
136: C03981 2-Hydroxyethylenedicarboxylate
137: C04044 3-2,3-Dihydroxyphenylpropanoate
138: C04052 5-Carboxy-2-oxohept-3-enedioate
139: C04053 5-Dehydro-4-deoxy-D-glucuronate
140: C04186 5-Carboxymethyl-2-hydroxymuconate
141: C04225 Z-But-2-ene-1,2,3-tricarboxylate
142: C04349 4S-4,6-Dihydroxy-2,5-dioxohexanoate
143: C04479 2-Hydroxy-6-oxonona-2,4-diene-1,9-dioate
144: C04575 4R,5S-4,5,6-Trihydroxy-2,3-dioxohexanoate
145: C04593 2S,3R-3-Hydroxybutane-1,2,3-tricarboxylate
146: C04642 2-Hydroxy-5-carboxymethylmuconatesemialdehyde
147: C04733 4-4-Deoxy-beta-D-gluc-4-enuronosyl-D-galacturonate
148: C05158 trans-beta-D-Glucosyl-2-hydroxycinnamate
149: C05350 2-Hydroxy-3-4-hydroxyphenylpropenoate
150: C05379 Oxalosuccinate
151: C05399 Melibiitol
152: C05400 Epimelibiose
153: C05401 3-beta-D-Galactosyl-sn-glycerol
154: C05402 Melibiose
155: C05403 3-Ketolactose
156: C05404 D-Galalpha1->6D-Galalpha1->6D-Glucose
157: C05405 L-Arabinono-1,5-lactone
158: C05422 L-Dehydroascorbate
159: C05593 3-Hydroxyphenylacetate
160: C05600 2-Hydroxyhepta-2,4-dienedioate
161: C05601 4-Hydroxy-2-oxo-heptanedioate
162: C05629 Phenylpropanoate
163: C05839 cis-beta-D-Glucosyl-2-hydroxycinnamate
164: C05852 2-Hydroxyphenylacetate
165: C05946 D-4-Hydroxy-2-oxoglutarate
166: C05999 Lactaldehyde
167: C06118 4-4-Deoxy-alpha-D-gluc-4-enuronosyl-D-galacturonate
168: C06201 2,4-Dihydroxyhept-2-enedioate
169: C06216 Celloheptaose
170: C06217 Cellohexaose
171: C06218 Cellopentaose
172: C06219 Cellotriose
173: C06548 Ethyleneoxide
174: C06588 Biphenyl
175: C06589 cis-2,3-Dihydro-2,3-dihydroxybiphenyl
176: C06891 D-2,3-Diketo4-deoxy-epi-inositol
177: C06892 2-Deoxy-5-keto-D-gluconicacid
178: C07086 Phenylaceticacid
179: C07729 Dibenzofuran
180: C07731 2-Hydroxy-6-oxo-6-2-hydroxyphenyl-hexa-2,4-dienoate
181: C11425 2-Hydroxy-2H-benzohchromene-2-carboxylate
182: C11426 cis-4-1'-Hydroxynaphth-2'-yl-2-oxobut-3-enoate
183: C11457 3-3-Hydroxy-phenyl-propanoicacid
184: C11544 2alpha-D-Mannosyl-D-glycerate
185: C11588 cis-3-Carboxy-ethyl-3,5-cyclo-hexadiene-1,2-diol
186: C12621 trans-3-Hydroxycinnamate
187: C12622 cis-3-3-Carboxyethenyl-3,5-cyclohexadiene-1,2-diol
188: C12623 trans-2,3-Dihydroxycinnamate
189: C12624 2-Hydroxy-6-ketononatrienedioate
190: C14085 2-Hydroxy-8-methylchromene-2-carboxylate
191: C14086 2-Hydroxy-3-methylbenzalpyruvate
192: C14094 2-Carboxy-2-hydroxy-8-carboxychromene
193: C14095 2-Hydroxy-3-carboxybenzalpyruvate
194: C14106 2-Hydroxy-7-hydroxymethylchromene-2-carboxylate
195: C14107 2-Hydroxy-4-hydroxymethylbenzalpyruvate
196: C15548 2-alpha-D-Glucosyl-D-glucose
