# Supplementary material for: Functional Classification of Genome-Scale Metabolic Networks
Source: EURASIP J Bioinform Syst Biol. 2009 Jan 19;2009(1):570456. doi: 10.1155/2009/570456 (PMC3171432; doi:10.1155/2009/570456)
Supplement: Carbon Utilization Matrix — Same as above, but restricted to the 196 carbon sources listed in the file usableCarbonSources.txt. [file 1687-4153-2009-570456-S6.txt]

65 191 15 32 151 8 191 20 184 67 182 258 17 11 224 61 2 66 146 266 237 3 166 240 59 1 56 247 240 53 249 121 18 231 1 254 45 251 55 15 254 55 275 22 181 172 1 243 70 270 264 83 280 214 243 230 179 211 175 215 166 301 22 292 60 266 290 182 251 61 62 290 271 2 145 28 73 2 88 220 185 218 37 68 240 0 103 120 129 100 147 128 129 2 170 30 2 93 135 16 2 2 82 194 2 31 8 18 2 119 120 2 267 106 100 186 205 134 26 26 32 25 113 195 42 160 153 292 305 321 2 341 311 17 337 317 320 27 81 78 1 9 11 249 78 229 100 96 122 130 224 149 179 91 110 89 200 66 68 240 76 10 142 129 131 111 91 66 70 70 210 150 95 144 39 70 41 85 85 119 68 109 83 120 121 148 123 154 152 73 96 168 187 135 97 30 97 110 162 243 9 158 41 225 5 38 35 10 15 36 36 22 36 31 28 57 95 281 137 53 40 36 162 212 46 125 45 33 164 38 201 27 167 33 171 118 35 242 58 47 12 43 0 205 157 199 141 18 152 102 152 163 188 110 2 201 223 152 19 172 278 64 159 251 208 54 12 44 252 57 282 268 59 78 191 9 75 85 288 109 112 112 114 92 104 108 105 149 159 24 262 3 31 268 258 267 274 266 80 19 133 201 22 22 258 240 228 261 22 248 315 128 0 271 103 235 220 139 23 17 21 252 263 258 21 38 156 196 165 129 64 134 35 169 131 57 162 161 122 169 169 33 304 190 273 26 17 236 303 162 143 286 176 24 293 167 198 181 179 49 266 28 203 290 178 165 92 89 122 84 97 94 93 93 84 141 166 141 84 303 81 94 143 316 64 150 133 131 133 317 60 307 313 75 42 196 218 215 194 206 223 119 55 212 59 90 195 66 144 138 141 173 5 159 1 26 159 203 151 41 11 11 0 213 44 271 211 216 213 12 46 11 146 192 192 192 191 143 147 150 244 236 224 242 237 244 127 
0 191 0 10 151 0 191 2 184 67 182 258 9 0 224 61 0 9 146 0 237 0 0 240 0 0 0 247 240 0 249 121 0 231 0 254 0 251 0 0 254 0 275 0 181 172 0 243 0 270 264 7 280 214 243 230 7 211 7 215 166 301 0 292 0 266 290 182 251 83 0 290 271 0 14 13 0 0 88 0 2 8 4 0 240 0 0 120 129 100 147 128 129 0 170 2 0 11 12 0 0 0 12 0 0 0 0 0 0 9 120 0 267 106 100 186 205 134 0 0 0 2 113 195 5 160 153 292 305 321 0 341 311 4 337 317 320 0 0 7 0 0 0 249 6 229 100 6 122 130 0 149 179 91 0 89 200 98 68 0 0 7 142 2 7 111 0 103 105 105 210 2 95 144 0 0 0 0 0 214 0 0 7 220 223 148 179 154 152 0 2 168 6 135 97 0 0 110 162 243 0 158 0 225 7 0 0 0 0 0 0 0 0 69 19 22 0 0 137 22 0 72 0 212 0 125 0 0 164 0 0 51 7 0 171 118 75 242 21 47 8 16 1 205 157 199 141 7 152 102 152 163 188 110 0 201 8 152 6 172 278 64 159 251 208 54 0 5 252 2 282 268 59 7 191 6 75 85 288 0 112 112 114 92 0 0 105 149 159 0 262 0 4 0 258 0 274 0 80 0 1 201 0 0 10 240 16 261 0 248 315 0 0 271 103 235 220 139 0 0 0 252 263 258 0 0 156 6 165 2 64 2 7 169 2 57 162 161 19 169 169 48 304 190 273 0 0 236 303 162 143 286 0 6 0 167 198 0 0 49 266 0 203 290 2 0 0 0 2 0 0 0 0 0 0 2 166 2 0 303 0 0 143 316 64 150 2 131 2 317 60 307 313 0 11 0 0 0 0 0 223 0 55 0 1 7 195 4 144 0 141 173 6 5 0 1 16 203 151 41 0 0 0 0 0 0 0 0 0 0 0 0 146 192 192 192 191 143 147 150 244 236 224 242 237 244 0 
0 191 0 4 0 3 197 0 9 0 182 258 0 0 224 0 0 2 0 266 237 0 166 240 0 0 9 247 240 0 249 121 0 0 0 254 0 251 9 0 4 9 8 0 181 172 0 243 0 270 2 134 280 214 243 230 0 211 0 0 0 301 0 292 0 3 290 182 251 0 0 290 271 0 145 0 0 0 88 220 0 0 0 0 0 0 103 3 0 0 0 0 129 0 0 0 0 93 135 0 0 0 82 194 0 0 0 41 0 0 120 0 267 106 100 186 205 0 0 0 3 29 113 195 3 160 153 292 305 321 0 341 311 0 337 317 320 0 41 78 0 0 0 249 5 229 0 0 0 0 224 1 3 173 110 12 200 5 0 240 0 2 0 3 3 111 151 66 70 70 210 3 0 1 50 0 41 85 85 0 0 3 83 0 0 148 123 154 152 0 0 4 2 0 97 3 0 0 0 243 0 158 0 225 0 0 0 0 0 0 0 0 0 0 0 0 0 281 0 0 0 0 162 212 0 125 0 0 1 0 201 0 167 0 0 118 0 242 2 77 3 2 0 205 157 199 141 2 152 102 152 163 188 0 0 201 5 0 0 172 278 0 1 251 208 0 0 3 252 57 282 268 0 0 0 0 4 85 288 109 112 112 114 156 104 108 105 149 0 17 0 0 0 3 258 267 274 266 0 29 2 201 0 0 258 240 228 261 0 0 315 128 0 271 3 0 223 139 0 2 0 252 263 258 0 0 0 0 0 0 0 0 3 0 0 0 0 0 122 0 0 0 304 190 273 11 0 236 303 162 143 286 0 0 293 0 198 0 0 0 266 3 203 290 0 0 0 0 0 0 0 0 0 0 0 0 0 0 0 303 0 0 2 316 0 150 0 131 0 317 0 307 313 6 0 196 218 215 194 206 223 119 0 212 0 90 195 66 0 138 141 173 0 3 0 0 159 203 0 0 0 0 0 0 3 0 0 0 0 0 0 0 0 192 192 192 191 143 147 150 244 236 224 242 237 244 127 
2 3 2 2 3 1 4 1 3 0 2 3 2 0 4 1 0 2 2 2 4 0 4 4 0 0 3 4 4 0 4 2 0 4 0 4 0 4 3 1 2 3 4 0 1 1 0 3 2 4 3 3 4 3 4 3 2 3 3 4 4 4 0 4 2 2 4 1 4 0 0 5 4 0 3 3 0 0 3 2 2 2 2 1 2 0 2 7 1 1 3 1 2 0 2 0 0 3 3 0 0 0 3 3 0 0 0 2 0 3 3 0 3 1 1 4 3 2 0 0 1 2 4 4 1 2 3 3 4 3 0 4 3 0 3 4 3 0 1 3 2 0 0 4 1 4 1 0 1 1 3 2 3 1 2 1 3 2 2 3 1 1 1 0 1 2 0 2 2 2 2 0 0 2 1 0 2 3 3 0 0 1 2 0 0 4 3 4 4 0 0 1 2 3 1 2 3 3 4 4 1 1 0 4 1 0 1 0 1 0 0 1 0 0 0 2 3 4 3 2 0 0 1 2 0 4 2 0 3 0 4 0 3 0 3 4 0 4 2 0 1 2 0 1 1 4 1 1 1 1 1 1 3 3 0 3 2 2 0 0 4 2 3 3 3 2 0 2 4 0 3 3 0 2 2 0 1 2 4 1 3 3 3 3 1 1 2 1 3 2 4 0 0 268 3 4 4 4 2 2 2 3 0 0 5 5 4 4 0 3 4 3 0 4 2 4 4 4 1 0 0 4 2 4 0 2 3 2 3 0 2 0 1 3 0 0 3 3 0 3 3 1 3 3 3 0 1 3 3 3 3 3 3 1 3 3 3 3 3 1 5 1 4 6 0 3 0 0 0 0 0 0 0 0 0 0 3 0 0 3 0 0 3 3 3 3 0 4 0 3 0 3 3 2 1 3 1 1 3 3 4 2 2 1 1 2 0 7 1 3 3 4 0 0 0 0 2 2 2 2 0 0 0 3 2 0 3 3 3 0 0 0 0 2 2 2 2 0 0 2 3 4 3 3 3 3 0 
65 191 37 36 151 0 191 20 184 67 182 258 61 11 224 61 3 66 146 266 237 0 166 240 0 0 56 247 240 0 249 121 18 231 0 254 0 251 55 15 254 55 275 3 181 172 0 243 70 270 264 83 280 214 243 230 179 211 175 215 166 301 3 292 60 266 290 182 251 61 0 290 271 3 145 28 73 3 88 220 185 218 37 68 240 4 103 137 129 100 147 128 129 3 170 56 3 12 13 17 3 3 13 194 3 31 1 42 3 119 120 3 267 0 0 186 205 134 26 26 32 25 113 195 44 160 153 292 305 321 3 341 311 17 337 317 320 0 81 93 64 9 11 249 78 229 100 96 122 130 224 149 179 91 2 89 200 14 68 240 76 18 142 129 131 111 91 15 13 13 210 150 95 144 39 0 0 85 85 214 0 118 83 220 223 148 123 154 152 73 96 168 187 135 97 30 97 110 162 243 1 158 0 225 1 0 0 0 20 0 0 0 0 69 10 57 95 281 137 53 0 72 162 212 0 125 0 0 164 0 201 51 167 0 171 118 75 242 58 47 12 43 0 205 157 199 141 18 152 102 152 13 188 110 3 201 223 152 19 172 278 64 159 251 208 10 3 44 252 57 282 268 2 78 191 9 75 85 288 3 4 2 2 92 3 2 2 15 159 24 262 0 31 268 258 267 274 266 80 19 133 201 22 22 258 240 228 261 22 248 315 128 4 271 103 235 220 139 23 17 21 252 263 258 21 38 156 196 165 1 64 1 35 169 1 57 162 161 122 169 169 48 304 190 273 26 0 236 303 162 143 286 176 24 293 167 198 181 179 49 266 0 203 290 178 165 92 89 1 84 97 94 93 93 84 1 166 1 84 303 81 94 143 316 64 150 1 131 1 317 60 307 313 75 58 0 3 3 0 2 223 3 55 212 59 90 195 0 144 0 141 173 8 159 5 4 159 203 151 41 23 23 0 213 44 271 211 216 213 12 4 11 146 192 192 192 191 143 147 150 244 236 224 242 237 244 0 
65 191 51 2 151 1 191 20 184 67 182 258 61 11 224 61 3 2 146 266 237 0 166 240 0 0 2 247 240 0 249 121 18 231 0 254 0 251 2 0 254 2 275 3 181 172 0 243 70 270 264 83 280 214 243 230 179 211 175 215 166 301 3 292 60 266 290 182 251 61 0 290 271 3 0 28 73 3 88 220 185 218 3 68 240 0 103 120 129 100 147 128 129 3 170 0 3 0 0 1 3 3 0 194 3 0 0 2 3 119 120 3 267 1 2 186 205 134 0 0 1 2 113 195 1 160 153 292 305 321 3 341 311 17 337 317 320 0 81 1 0 9 11 249 1 229 100 96 122 130 224 149 179 91 1 89 200 14 68 240 76 1 142 129 131 111 91 15 13 13 210 150 95 144 2 70 10 85 85 119 2 1 83 120 121 148 123 154 152 0 3 168 187 2 97 2 1 2 162 243 1 158 0 225 0 0 0 0 1 0 0 1 0 69 10 2 95 281 2 2 0 72 162 212 0 125 0 0 164 0 201 51 167 0 0 118 75 242 2 47 2 2 0 205 157 199 141 2 152 102 152 13 188 110 3 201 223 152 0 172 278 64 159 251 208 2 3 66 252 57 282 268 0 78 191 0 2 85 288 3 4 1 1 92 3 0 0 15 159 49 262 0 2 268 258 267 274 266 80 1 133 201 22 22 258 240 228 261 22 248 315 128 0 271 103 235 220 139 2 2 21 252 263 258 21 2 156 196 165 1 64 1 2 169 1 57 162 161 0 169 169 2 304 190 273 2 2 236 303 162 143 286 176 1 293 167 198 181 2 2 266 2 203 290 2 165 1 1 0 1 1 1 1 1 1 0 166 0 1 303 1 1 143 316 64 150 0 131 0 317 60 307 313 2 0 196 3 3 194 1 223 3 55 212 59 90 195 0 144 138 141 173 0 159 0 4 0 203 151 41 0 0 0 213 2 271 211 216 213 12 4 11 146 192 192 192 191 143 147 150 244 236 224 242 237 244 127 
0 191 0 0 1 0 1 0 0 0 0 1 0 0 1 1 0 0 1 0 2 0 1 0 0 0 0 0 0 0 0 0 0 0 0 0 0 0 0 0 0 0 0 0 1 1 0 0 0 270 0 0 0 0 0 0 0 0 0 0 0 301 0 292 0 0 290 1 0 0 0 290 271 0 1 0 0 0 0 0 0 0 0 2 0 0 0 0 0 0 0 0 1 0 1 0 0 0 0 0 0 0 0 0 0 0 0 0 0 0 0 0 1 0 0 0 1 1 0 0 0 0 0 0 0 1 0 3 305 321 0 341 311 0 337 317 320 0 81 0 0 0 0 0 0 0 0 0 0 0 1 0 0 1 0 1 0 0 0 1 0 0 0 0 1 0 1 0 0 0 2 0 0 1 1 0 0 0 0 0 0 0 0 0 0 0 0 0 0 0 1 0 0 0 0 0 0 0 0 0 0 0 0 0 0 0 0 0 0 0 0 0 0 0 0 0 0 281 0 0 0 1 0 2 0 0 0 0 0 0 201 0 0 0 0 0 0 0 0 0 1 0 0 2 1 0 0 1 2 1 2 0 0 0 0 0 0 1 1 0 278 0 0 0 1 0 0 1 252 0 282 268 1 1 0 1 0 0 0 1 0 0 0 1 0 0 0 1 0 0 262 0 0 268 258 0 0 0 0 0 0 1 0 0 2 240 0 261 0 0 315 1 0 271 1 0 1 0 0 1 0 1 263 0 0 0 0 0 0 0 0 0 1 0 0 0 0 0 1 0 0 0 304 0 273 0 0 236 0 0 0 286 1 0 293 0 0 0 0 0 0 1 203 290 0 1 0 0 0 0 0 0 0 0 0 0 0 0 0 303 0 0 0 0 0 0 0 0 0 317 0 307 313 1 0 1 1 0 1 1 0 1 0 0 0 0 0 1 0 0 0 0 1 0 0 0 0 1 1 0 0 0 0 0 0 0 0 0 0 0 0 0 0 0 0 0 0 0 0 0 0 0 0 0 0 0 0 
2 3 2 2 3 0 4 0 3 1 2 3 2 0 4 1 0 2 2 2 4 0 4 4 0 0 3 4 4 0 4 2 0 4 0 4 0 4 3 0 2 3 4 0 1 0 0 3 2 4 3 3 4 3 4 3 2 3 3 4 4 4 0 4 2 2 4 0 4 1 0 5 4 0 3 3 0 0 3 2 2 2 2 0 2 2 2 7 1 0 3 1 2 0 2 0 0 3 3 0 0 0 3 3 0 2 0 2 0 3 3 0 3 1 1 4 3 2 0 0 0 2 4 4 0 1 3 3 4 3 0 4 3 0 3 4 3 0 1 3 2 0 0 4 0 4 1 0 1 1 3 2 3 1 2 1 3 1 2 3 0 0 1 1 0 2 1 1 1 1 2 0 1 2 1 3 2 3 3 3 3 4 2 3 3 4 3 4 4 3 3 1 2 3 0 2 3 3 4 4 0 1 0 4 0 0 1 0 0 0 0 0 0 0 0 2 3 4 3 2 0 1 1 2 0 4 2 1 3 0 4 1 3 0 3 4 0 4 2 1 1 2 0 1 1 4 1 1 1 1 1 1 3 3 0 3 2 2 1 1 4 2 3 3 3 2 0 2 4 0 3 3 1 2 2 1 1 0 4 1 3 3 3 3 1 1 2 1 3 2 4 0 2 268 3 4 4 4 2 2 2 3 0 0 5 5 4 4 0 3 4 3 0 4 2 4 4 4 0 0 0 4 2 4 0 2 3 2 3 3 2 3 1 3 3 1 3 3 1 3 3 1 3 3 3 0 1 3 3 3 3 3 3 1 3 3 3 3 3 1 5 1 4 6 3 3 3 3 1 3 3 3 3 3 3 3 3 3 3 3 1 3 3 3 3 3 3 1 3 3 1 3 3 2 0 3 1 1 3 3 4 2 2 1 1 2 1 7 0 3 3 4 1 1 0 0 1 2 2 2 1 1 0 3 2 3 3 3 3 0 0 0 0 2 2 2 2 1 1 2 3 4 3 3 3 3 1 
0 0 0 6 0 0 0 0 0 0 183 259 0 0 225 0 0 0 6 266 0 0 1 241 0 0 11 248 241 0 250 124 0 0 0 0 0 252 0 0 6 0 282 0 182 173 0 244 0 272 4 134 0 0 0 0 0 0 0 0 0 0 0 0 0 5 0 183 252 4 0 292 0 0 146 5 0 0 0 222 4 2 6 0 5 0 106 0 0 0 3 0 0 0 5 4 0 94 136 0 0 0 84 194 0 0 0 0 0 0 0 0 0 107 101 0 0 136 0 0 0 30 0 197 0 0 163 293 305 321 0 341 311 0 337 317 321 0 41 79 6 0 0 252 0 232 2 0 3 3 0 8 5 0 112 0 201 0 0 240 0 0 0 0 0 115 0 0 0 0 211 0 0 0 0 70 0 94 94 7 68 0 84 7 7 0 124 0 0 3 4 168 0 0 0 0 0 0 4 246 0 161 0 227 0 2 0 0 0 0 0 0 0 0 0 0 0 283 0 0 4 0 0 213 4 126 0 0 0 0 0 0 168 0 0 121 0 245 0 0 0 0 0 0 0 202 0 0 0 0 0 0 0 0 0 0 0 6 0 182 0 4 0 251 0 0 0 0 0 0 283 0 0 0 5 0 0 0 0 109 112 112 114 0 104 108 105 0 162 0 0 2 0 5 0 268 275 267 10 30 0 209 0 0 258 0 229 0 0 0 317 131 0 0 104 0 230 143 0 0 0 256 264 260 0 4 7 6 6 2 5 3 0 3 2 6 6 6 128 3 3 0 0 191 275 13 0 239 305 163 144 290 183 0 297 170 199 184 182 0 0 5 205 292 4 5 2 2 5 2 2 2 2 2 2 5 6 5 2 305 2 2 0 319 5 151 3 0 3 319 5 309 315 8 0 0 218 215 0 206 0 119 4 0 4 0 195 0 0 0 142 175 0 5 0 0 163 204 4 4 0 0 0 216 0 0 5 5 222 0 0 0 0 194 194 194 193 0 0 0 247 239 227 245 240 247 128 
0 191 0 4 151 3 0 0 0 0 182 258 0 0 224 0 0 2 1 266 237 0 173 240 0 0 9 247 240 0 249 0 0 0 0 254 0 251 9 0 4 9 1 0 181 172 0 243 0 270 2 134 280 214 243 230 0 211 0 0 0 301 0 292 0 3 290 182 251 0 0 290 271 0 145 2 0 0 0 220 0 0 1 0 1 0 0 1 0 0 0 0 129 0 1 0 0 93 135 0 0 0 82 194 0 0 0 0 0 0 0 0 267 106 100 0 205 134 1 1 3 29 0 195 0 0 0 292 305 321 0 341 311 0 337 317 320 0 41 78 0 0 0 0 0 0 0 0 0 0 224 0 3 0 110 0 200 0 0 240 0 13 0 3 3 0 0 0 0 0 210 3 0 0 0 0 0 0 0 1 0 3 83 1 1 0 123 0 0 0 0 4 2 19 0 0 1 13 0 0 0 0 0 225 0 0 0 0 0 0 0 0 0 0 0 0 0 281 23 0 0 0 0 212 0 125 0 0 0 0 201 0 167 0 0 0 0 0 2 77 3 2 0 0 157 0 0 0 0 0 0 163 188 0 0 0 5 1 0 1 278 0 0 251 1 0 0 0 252 57 282 268 0 0 0 0 0 0 288 109 112 112 114 156 104 108 105 149 159 0 262 0 0 3 1 267 274 266 0 29 0 201 0 0 258 240 228 261 0 248 315 128 0 0 103 0 0 0 0 0 0 0 263 258 0 0 1 1 1 0 1 0 0 1 0 1 1 1 0 1 1 0 304 190 273 11 0 0 303 162 143 0 0 0 0 0 198 0 0 0 266 3 203 290 0 0 0 0 0 0 0 0 0 0 0 0 1 0 0 303 0 0 2 316 1 150 0 0 0 317 1 307 313 6 0 196 218 215 194 206 223 119 0 0 0 90 195 66 0 138 141 173 0 3 0 0 0 203 0 0 0 0 0 213 0 0 0 0 0 0 0 0 0 192 192 192 191 143 147 150 244 236 224 242 237 244 127 
41 191 0 32 151 0 191 0 189 1 182 258 0 0 229 1 0 0 2 266 244 0 172 240 0 0 56 247 240 0 249 126 0 231 1 254 0 251 55 0 254 55 275 0 1 0 0 243 2 270 264 83 280 4 243 230 179 211 175 215 166 301 0 292 2 2 290 0 251 1 0 290 271 0 145 3 0 0 1 220 3 2 30 0 2 1 2 123 1 0 2 1 134 0 2 1 0 93 135 0 0 0 82 2 0 1 0 0 0 119 124 0 267 1 1 192 205 134 0 0 33 6 2 195 0 163 159 292 305 321 0 341 311 0 337 317 320 0 12 78 2 0 0 249 79 229 0 0 0 0 4 2 2 93 110 91 200 1 68 240 0 0 1 1 132 111 2 1 1 1 210 0 1 3 0 1 0 90 90 3 1 1 88 3 3 152 123 158 156 1 96 3 2 2 0 0 97 2 166 243 0 1 0 225 0 0 0 0 0 0 0 0 0 0 0 2 99 281 2 56 0 1 165 212 0 125 2 1 164 0 201 1 167 0 2 118 0 242 2 49 0 0 0 208 157 199 1 0 1 1 1 1 188 3 0 201 223 2 1 175 278 2 159 251 208 0 0 0 252 58 282 268 1 0 3 1 0 86 288 1 112 112 114 92 1 1 1 1 159 0 262 0 0 268 258 267 274 266 3 3 2 201 0 0 258 240 228 261 0 248 315 128 0 271 103 235 220 139 0 0 0 252 263 258 0 0 2 2 2 2 2 2 0 2 2 1 2 2 1 2 2 0 304 190 273 0 0 236 303 162 143 286 176 0 293 167 198 181 179 0 266 0 203 290 2 165 2 2 2 2 2 2 2 2 2 2 166 2 2 303 2 2 143 316 2 150 1 131 1 317 1 307 313 4 0 3 220 2 3 211 228 119 2 1 0 90 1 67 0 2 146 173 1 159 0 0 159 203 3 2 1 1 0 213 0 1 211 216 213 0 0 0 0 192 192 192 191 143 147 150 244 236 224 242 237 244 1 
0 191 0 0 0 0 191 0 0 0 182 258 0 0 224 0 0 0 0 266 237 0 0 10 0 0 0 247 240 0 249 0 0 0 0 254 0 251 0 0 0 0 275 0 0 0 0 243 0 270 0 134 0 214 243 230 0 211 0 0 0 301 0 292 0 0 290 182 251 0 0 290 271 0 0 0 0 0 0 220 0 0 26 0 0 0 0 0 0 0 0 0 129 0 0 0 0 93 135 0 0 0 82 0 0 0 0 0 0 0 0 0 267 106 100 0 0 134 0 21 0 4 10 195 0 0 0 292 305 321 0 341 311 0 337 317 320 0 4 7 0 0 0 249 0 0 0 0 0 0 224 0 0 0 110 0 200 0 0 240 0 0 0 0 131 0 151 0 0 0 210 0 0 0 0 0 48 85 85 0 0 0 83 0 0 0 123 0 0 0 0 0 0 5 0 0 0 10 162 243 0 0 0 225 0 0 0 0 0 0 0 0 0 47 8 0 0 281 7 0 0 50 0 212 0 125 0 0 0 0 201 7 167 0 0 118 9 242 2 0 0 0 0 0 0 199 0 0 0 0 0 0 0 0 0 0 0 0 0 172 278 0 159 251 0 0 0 83 252 0 282 268 0 0 0 0 0 0 288 109 112 112 114 156 104 108 105 149 159 0 0 0 0 268 258 267 274 266 0 2 0 201 0 0 258 0 228 0 0 0 315 128 0 0 4 0 0 0 0 0 0 4 263 258 0 0 0 0 0 0 0 0 0 0 0 0 0 0 122 0 0 0 304 190 273 0 0 236 303 162 143 286 0 0 293 0 198 181 179 0 266 0 203 290 0 165 0 0 0 0 0 0 0 0 0 0 0 0 0 303 0 0 0 316 0 150 0 131 0 317 0 307 313 0 0 0 218 215 0 0 0 119 0 0 0 90 0 0 0 0 141 173 0 0 0 0 159 203 0 0 0 0 0 213 0 0 211 216 213 0 0 0 0 192 192 192 191 143 147 150 244 236 224 242 237 244 0 
65 191 51 2 151 1 191 20 184 67 182 258 61 11 224 61 3 2 146 266 237 0 166 240 0 0 2 247 240 0 249 121 18 231 0 254 0 251 2 15 254 2 275 3 181 172 0 243 70 270 264 83 280 214 243 230 179 211 175 215 166 301 3 292 60 266 290 182 251 61 0 290 271 3 145 28 73 3 88 220 185 218 3 68 240 0 103 120 129 100 147 128 129 3 170 1 3 0 0 1 3 3 0 194 3 0 0 2 3 119 120 3 267 1 2 186 205 134 26 26 1 2 113 195 1 160 153 292 305 321 3 341 311 17 337 317 320 0 81 1 64 9 11 249 1 229 100 96 122 130 224 149 179 91 2 89 200 14 68 240 76 1 142 129 131 111 91 15 13 13 210 150 95 144 2 70 10 85 85 119 2 1 83 120 121 148 123 154 152 0 3 168 187 135 97 2 0 110 162 243 0 158 0 225 0 0 0 0 1 0 0 1 0 69 10 2 95 281 137 2 0 72 162 212 0 125 0 0 164 0 201 51 167 0 171 118 75 242 2 47 2 2 0 205 157 199 141 2 152 102 152 13 188 110 3 201 223 152 19 172 278 64 159 251 208 2 3 66 252 57 282 268 59 78 191 9 2 85 288 3 4 2 2 92 3 2 2 15 159 49 262 0 2 268 258 267 274 266 80 1 133 201 22 22 258 240 228 261 22 248 315 128 0 271 103 235 220 139 2 2 21 252 263 258 21 2 156 196 165 0 64 0 2 169 0 57 162 161 122 169 169 2 304 190 273 2 2 236 303 162 143 286 176 1 293 167 198 181 2 2 266 2 203 290 2 165 0 0 0 0 0 0 0 0 0 0 166 0 0 303 0 0 143 316 64 150 0 131 0 317 60 307 313 2 0 196 3 3 194 2 223 3 55 212 59 90 195 66 144 138 141 173 5 159 0 4 159 203 151 41 0 0 0 213 2 271 211 216 213 12 4 11 146 192 192 192 191 143 147 150 244 236 224 242 237 244 127 
7 2 0 5 2 3 2 7 2 18 0 2 2 2 2 7 0 3 0 273 4 0 2 2 2 0 1 2 2 2 2 2 0 2 0 2 2 251 1 2 5 1 282 2 2 2 0 251 2 2 5 0 287 223 250 237 2 5 2 2 2 308 2 299 2 5 297 182 2 0 2 297 3 0 0 0 2 0 3 227 185 218 36 0 240 0 3 0 0 0 147 0 129 0 1 0 0 99 141 2 0 0 0 2 0 0 0 2 0 3 2 0 2 2 2 2 2 134 0 0 0 29 0 0 0 2 2 300 2 0 0 2 2 2 2 2 2 0 2 2 52 2 2 249 0 229 2 2 2 2 224 0 2 2 3 2 2 0 0 248 2 2 0 2 2 2 2 0 0 0 210 5 2 2 3 0 0 2 2 2 0 2 83 2 2 2 4 2 2 2 2 2 4 19 2 0 2 13 162 243 2 2 0 2 0 0 0 0 2 3 3 2 3 2 2 2 95 288 23 2 0 0 2 212 0 125 0 0 2 0 2 4 2 0 0 118 5 242 3 2 2 2 0 2 2 199 2 2 2 0 2 2 188 2 0 3 2 152 10 1 2 5 2 2 2 2 2 3 2 0 295 2 10 0 2 10 2 2 295 2 2 2 2 0 2 2 2 2 2 2 2 0 0 277 2 278 3 277 0 2 2 3 2 0 3 3 228 2 2 2 315 2 0 2 4 2 2 2 2 2 0 2 270 265 0 8 2 2 2 2 4 2 2 2 2 0 2 2 2 2 2 0 2 0 273 2 0 2 2 2 2 2 2 4 2 2 2 2 2 2 2 1 203 290 2 2 2 2 0 2 2 2 2 2 2 2 0 2 2 2 2 2 2 2 4 2 2 0 2 325 4 2 2 75 0 2 2 2 2 2 2 2 0 2 2 90 2 0 0 2 2 173 0 159 0 0 0 2 2 0 0 0 0 2 3 2 2 2 2 2 2 2 0 2 2 2 2 2 2 2 251 2 2 2 244 251 0 
65 191 37 1 151 8 191 20 184 67 182 258 61 11 224 61 3 66 146 266 237 3 166 240 0 0 56 247 240 0 249 121 18 231 0 254 0 251 55 15 254 55 275 3 181 172 0 243 70 270 264 0 280 214 243 230 179 211 175 215 166 301 3 292 60 266 290 182 251 61 0 290 271 3 145 28 73 3 88 220 185 218 37 68 240 4 103 120 129 100 147 128 129 3 170 1 3 93 0 22 3 3 82 194 3 31 1 42 3 119 120 3 267 106 100 186 205 134 26 26 32 25 113 195 42 160 153 292 305 321 3 341 311 17 337 317 320 0 81 78 64 9 11 249 78 229 100 96 122 130 224 149 179 91 2 89 200 14 68 240 76 18 142 129 131 111 91 15 13 13 210 150 95 144 39 70 10 85 85 119 2 109 83 120 121 148 123 154 152 73 3 168 187 135 97 30 97 110 162 243 0 158 0 225 1 0 0 0 20 0 0 22 0 69 10 57 95 281 137 53 0 72 162 212 0 125 0 0 164 0 201 51 167 0 171 118 75 242 58 47 12 43 0 205 157 199 141 18 152 102 152 13 188 110 3 201 223 152 19 172 278 64 159 251 208 54 3 44 252 57 282 268 59 78 191 9 75 85 288 3 4 2 2 92 3 2 2 15 159 24 262 3 0 268 258 267 274 266 80 19 133 201 22 22 258 240 228 261 22 248 315 128 3 271 103 235 220 139 23 17 21 252 263 258 21 38 156 196 165 129 64 134 35 169 131 57 162 161 122 169 169 48 304 190 273 26 24 236 303 162 143 286 176 24 293 167 198 181 179 49 266 28 203 290 178 165 92 89 0 84 97 94 93 93 84 0 166 0 84 303 81 94 143 316 64 150 0 131 0 317 60 307 313 75 0 196 3 3 194 2 223 3 55 212 59 90 195 66 144 138 141 173 5 159 4 4 159 203 151 41 0 0 0 213 44 271 211 216 213 12 4 11 146 192 192 192 191 143 147 150 244 236 224 242 237 244 127 
65 191 37 49 151 1 191 20 184 67 182 258 61 11 224 61 6 66 146 266 237 0 166 240 0 0 56 247 240 0 249 121 18 231 0 254 0 251 55 0 254 55 275 0 181 172 0 243 70 270 264 83 280 214 243 230 179 211 175 215 166 301 0 292 60 266 290 182 251 61 0 290 271 0 14 13 73 0 88 220 185 218 37 68 240 0 103 0 129 100 147 128 129 0 170 56 0 17 0 22 0 0 18 194 0 0 0 42 0 119 120 0 267 106 100 186 205 134 0 0 32 25 113 195 0 160 153 292 305 321 6 341 311 17 337 317 320 0 81 93 0 9 11 249 78 229 100 96 122 130 224 149 179 91 118 89 200 98 68 240 76 18 142 129 131 111 91 103 105 105 210 150 95 144 39 2 0 85 85 214 0 118 83 220 223 148 123 154 152 73 0 168 187 135 97 30 97 110 162 243 6 158 0 225 5 0 0 0 27 0 0 0 0 0 0 57 95 281 137 53 0 0 162 212 0 125 0 0 164 0 201 0 167 2 171 118 75 242 58 47 12 43 0 205 157 199 141 18 152 102 152 163 188 110 2 201 223 152 0 172 278 64 159 251 208 54 21 44 252 57 282 268 59 0 191 0 75 85 288 109 112 112 114 92 104 108 105 149 159 24 262 0 31 268 258 267 274 266 80 19 133 201 22 22 258 240 228 261 22 248 315 128 7 271 103 235 220 139 23 17 21 252 263 258 21 38 156 196 165 0 64 0 35 169 0 57 162 161 19 169 169 48 304 190 273 36 8 236 303 162 143 286 176 24 293 167 198 181 179 49 266 2 203 290 178 165 92 89 0 84 97 94 0 0 84 0 166 0 84 303 81 94 143 316 64 150 133 131 133 317 60 307 313 75 0 196 218 215 194 206 223 119 55 212 59 90 195 9 144 138 141 173 0 159 0 26 16 203 151 41 0 0 0 213 44 271 211 216 213 12 0 11 146 192 192 192 191 143 147 150 244 236 224 242 237 244 127 
0 0 0 0 0 0 0 0 0 0 182 0 0 0 0 0 0 0 1 0 0 0 167 0 0 0 0 0 0 0 0 0 0 0 0 0 0 0 0 0 0 0 0 0 0 0 0 0 0 0 0 0 0 0 0 0 0 0 0 0 0 0 0 0 0 0 0 0 0 0 0 290 0 0 0 0 0 0 0 0 0 0 0 0 0 0 0 0 0 0 0 0 0 0 1 0 0 0 0 0 0 0 0 0 0 0 0 0 0 0 0 0 0 0 0 0 0 0 0 0 0 29 0 0 0 0 0 0 0 0 0 0 0 0 0 0 0 0 0 0 0 0 0 0 0 0 0 0 0 0 225 0 0 0 0 0 0 0 0 0 0 0 0 0 0 0 0 0 0 0 210 0 0 0 0 0 0 0 0 0 0 0 83 0 0 0 0 0 0 0 0 0 0 0 0 0 0 0 0 0 0 0 0 0 0 0 0 0 0 0 0 0 0 0 0 0 0 0 0 0 0 0 0 212 0 0 0 0 0 0 0 0 0 0 0 0 0 0 0 0 0 0 0 0 0 0 0 0 0 0 0 0 0 0 0 0 0 1 0 0 0 0 0 0 0 0 0 0 0 2 0 0 0 0 1 0 0 0 0 0 0 0 0 0 0 0 0 0 0 0 0 0 0 0 0 0 0 0 0 29 0 202 0 0 0 0 0 0 0 0 0 0 0 0 103 0 0 0 0 0 0 1 0 0 0 0 0 0 0 0 0 0 0 0 0 0 0 0 0 0 0 0 0 190 0 0 0 0 0 0 0 0 0 0 0 0 0 0 0 0 0 0 0 0 0 0 0 0 0 0 0 0 0 0 0 0 0 0 0 0 0 0 0 0 0 0 0 0 0 0 0 0 0 0 0 0 0 0 0 0 0 0 0 0 0 90 0 2 0 0 0 0 0 0 0 0 0 0 0 0 0 0 0 0 0 0 0 0 0 0 0 0 0 0 0 0 0 0 0 0 0 0 0 0 0 0 0 
0 191 0 0 1 0 1 0 0 1 0 1 1 0 2 1 0 0 2 1 2 0 1 1 0 0 0 1 1 0 1 0 0 1 0 1 0 1 1 0 1 1 1 0 1 1 0 1 0 270 1 0 1 1 1 1 0 1 0 1 1 301 0 293 0 1 291 1 1 1 0 290 271 0 1 0 0 0 0 0 0 0 1 2 1 0 0 1 1 0 0 2 1 0 2 0 0 1 1 0 0 0 1 0 0 0 0 1 0 1 0 0 1 0 0 1 1 2 0 0 1 0 1 1 0 1 1 3 314 2 0 341 320 0 337 326 2 0 81 0 0 0 0 1 1 1 0 0 0 0 1 0 1 1 0 1 1 1 0 1 0 0 1 0 1 0 1 1 1 1 2 0 0 1 1 0 0 0 0 0 0 0 0 0 0 0 0 0 0 0 1 0 1 1 0 0 0 1 0 0 0 1 0 1 0 0 0 0 0 0 0 0 0 0 0 1 1 282 1 1 0 1 1 2 0 1 0 0 1 0 201 0 0 0 1 1 0 1 1 0 1 1 0 2 1 1 0 1 2 1 2 1 1 0 0 1 1 2 1 0 278 1 1 1 1 0 0 1 252 0 282 268 1 1 0 1 0 0 0 0 0 0 0 2 0 0 1 2 0 0 264 0 0 0 258 1 1 1 1 0 1 1 0 0 2 240 1 262 0 1 315 1 0 271 2 1 1 1 0 1 0 1 264 1 0 1 0 0 0 0 1 0 1 0 0 0 0 0 1 0 0 0 1 0 274 0 0 2 0 0 0 2 0 0 2 0 0 0 0 0 1 1 204 290 0 1 0 0 0 0 0 0 0 0 0 0 0 0 0 0 0 0 0 0 1 0 0 1 0 0 1 0 0 0 0 2 2 1 2 2 1 2 1 1 0 0 0 1 1 1 0 1 1 0 0 0 1 1 1 1 0 0 0 0 0 0 0 0 0 0 0 0 1 0 0 0 1 0 0 0 1 0 0 0 0 0 0 
0 1 7 5 1 0 1 5 1 1 1 258 5 0 224 1 0 0 10 266 237 0 166 240 0 0 11 247 240 0 249 9 0 231 0 254 0 251 11 0 1 11 275 0 1 1 0 1 0 286 1 1 280 1 1 1 179 1 175 215 166 301 0 292 0 1 290 1 251 7 0 290 276 0 1 1 0 0 0 8 1 1 17 0 1 0 0 0 0 0 1 0 129 0 170 1 0 1 1 0 0 0 1 194 0 0 0 5 0 1 1 0 267 106 100 1 0 10 0 0 0 4 1 1 0 0 1 1 1 1 0 1 1 1 1 1 1 0 0 1 0 0 0 2 1 229 1 1 1 1 0 13 1 1 110 1 200 1 1 240 0 0 1 1 1 1 102 1 1 1 240 1 1 144 9 0 0 0 0 1 0 0 3 1 1 5 1 5 6 0 1 1 1 1 0 0 0 1 1 1 0 1 0 225 0 0 0 0 0 0 0 0 0 1 1 0 0 281 1 0 0 1 162 242 0 0 0 0 18 0 0 1 1 0 0 0 1 1 0 61 9 8 0 1 1 11 1 0 1 1 1 1 188 1 0 14 1 162 1 1 278 1 1 251 1 4 0 11 252 1 282 268 1 1 191 1 0 0 1 0 0 0 0 1 0 0 0 1 1 4 262 0 0 268 258 267 274 266 91 4 1 1 0 0 258 246 228 261 0 0 315 12 0 271 29 249 1 0 0 0 0 0 263 1 0 0 1 1 1 1 1 1 8 1 1 0 1 1 1 1 1 4 1 1 273 0 4 1 1 1 1 1 5 0 0 1 1 5 5 4 266 9 203 290 1 189 0 0 1 0 0 0 0 0 0 1 1 1 0 1 0 0 10 1 1 1 1 1 1 1 1 1 1 10 1 0 0 0 0 0 223 0 1 0 1 1 1 1 1 0 141 1 1 1 0 1 1 1 1 1 0 0 0 213 7 0 211 216 5 0 0 0 1 192 192 192 191 1 1 173 244 236 6 242 237 244 0 
0 191 2 32 151 0 191 0 189 0 0 258 3 0 0 1 0 0 0 266 244 0 172 0 0 0 57 0 0 0 0 126 0 0 0 0 0 251 56 0 254 56 275 0 1 1 0 0 0 270 0 0 281 4 243 230 180 211 0 0 0 301 0 293 0 0 291 182 251 0 0 290 271 0 145 0 0 0 0 0 0 1 0 1 1 0 0 0 0 0 1 0 134 0 0 0 0 0 0 0 0 0 0 0 0 0 0 1 0 0 0 0 267 0 0 192 205 134 0 0 4 0 0 195 1 1 159 292 306 322 0 341 312 0 337 318 321 0 81 0 0 0 0 0 0 0 0 0 0 0 4 0 1 1 0 1 0 0 0 240 0 1 0 0 131 111 1 0 0 0 210 1 1 3 2 0 0 90 90 0 0 0 0 0 0 0 0 0 0 0 1 0 0 0 1 31 0 0 0 0 0 0 0 225 0 0 0 0 0 0 0 0 0 0 0 0 0 281 0 0 0 1 0 212 0 0 0 0 164 0 201 0 0 0 0 0 0 0 0 0 2 0 0 2 2 0 0 1 152 1 152 163 0 3 0 201 0 0 1 0 278 0 0 251 208 0 0 44 252 0 282 268 1 78 0 1 0 0 1 0 0 0 0 0 0 0 0 0 0 3 262 0 0 268 258 1 1 1 0 0 0 201 0 0 258 240 228 261 0 248 315 128 0 271 103 235 220 139 2 2 0 252 263 258 0 3 0 0 0 0 0 0 2 0 0 0 0 0 1 0 0 0 0 0 274 0 0 0 304 0 0 0 0 0 294 0 0 181 179 0 266 3 204 290 0 165 0 0 0 0 0 0 0 0 0 0 0 0 0 304 0 0 143 317 0 0 0 0 0 318 0 308 314 4 0 0 0 0 0 0 0 0 0 2 0 0 0 66 0 0 0 0 1 0 0 0 0 203 3 0 0 0 0 0 3 0 0 0 0 0 0 0 0 0 0 0 0 0 0 0 244 236 224 242 237 244 0 
0 191 0 2 0 1 1 0 0 0 0 0 0 0 0 0 0 1 0 266 0 0 0 0 0 0 6 0 0 0 0 0 0 0 1 254 0 0 77 0 1 77 0 0 181 172 0 243 0 270 1 134 0 214 243 230 0 211 0 0 0 0 0 0 0 1 290 182 0 0 0 0 271 0 0 2 0 0 0 0 0 0 0 0 0 0 0 0 0 0 0 0 0 0 0 0 0 0 0 0 0 0 0 0 0 0 0 0 0 0 0 0 1 0 0 0 0 0 0 0 1 0 0 0 0 0 0 292 305 321 0 341 311 0 337 317 320 0 6 7 1 0 0 0 0 0 0 0 0 0 0 0 1 0 0 0 0 0 0 0 0 0 0 1 131 0 0 0 0 0 2 1 0 0 0 0 0 0 0 0 0 1 0 0 0 0 0 0 0 0 0 1 1 0 0 0 0 0 0 0 0 0 0 225 0 0 0 0 0 0 0 0 0 0 0 0 0 281 0 0 0 0 0 2 0 0 0 0 0 0 201 0 167 0 0 0 0 0 1 0 1 1 0 0 0 0 0 0 0 0 0 0 0 0 0 0 1 0 0 0 0 0 0 251 0 0 0 0 0 0 0 268 0 0 0 0 0 0 288 0 0 0 0 0 0 0 0 0 0 0 0 0 0 268 0 267 274 266 0 1 0 201 0 0 258 3 228 0 0 0 315 128 0 0 2 1 1 0 0 0 0 0 0 258 0 0 0 0 0 0 0 0 0 0 0 0 0 0 0 0 0 0 304 190 273 1 0 1 303 0 0 1 0 0 0 0 0 0 0 0 266 1 203 290 0 0 0 0 0 0 0 0 0 0 0 0 0 0 0 303 0 0 1 316 0 0 0 0 0 317 0 307 313 2 0 0 0 0 0 0 0 0 0 0 0 0 0 0 0 0 0 173 0 1 0 0 0 0 0 0 0 0 0 0 0 0 0 0 0 0 0 0 0 192 192 192 191 0 0 150 244 236 224 242 237 244 0 
0 192 0 0 0 0 0 53 184 0 182 258 0 0 229 0 0 66 0 267 244 0 166 240 0 0 57 247 240 0 249 121 0 0 0 254 0 4 56 0 254 56 275 0 181 172 0 243 0 270 264 0 280 214 243 230 0 211 0 0 0 301 0 292 0 266 290 182 251 61 0 290 0 0 0 24 0 0 88 220 3 218 0 0 240 0 0 0 0 0 0 0 0 0 0 1 0 93 135 0 0 0 83 194 0 0 0 19 0 119 0 0 267 106 100 186 205 134 0 0 0 2 0 195 43 161 153 292 305 321 0 341 311 0 337 317 320 0 12 78 0 0 0 0 79 0 0 0 0 0 0 0 179 0 110 0 200 0 68 0 0 0 0 0 0 111 151 0 0 0 210 0 0 144 0 0 0 85 85 0 0 0 84 0 0 0 124 0 0 0 96 0 0 135 0 0 0 110 0 0 0 158 0 0 5 0 0 0 0 0 0 0 0 0 0 58 0 282 137 54 0 0 162 212 0 0 0 0 0 0 201 0 168 0 2 0 0 0 58 0 0 44 0 206 0 199 0 0 0 0 0 164 0 0 0 0 223 0 46 173 278 0 0 251 208 0 0 0 0 0 0 0 59 78 191 0 75 85 288 1 112 112 114 92 1 1 1 1 160 0 263 0 31 268 0 268 274 0 0 0 0 201 0 0 259 240 228 261 0 0 316 129 0 271 103 235 220 139 23 0 0 252 263 0 0 38 156 196 165 2 0 2 0 169 2 0 0 161 0 169 169 33 304 190 273 26 31 236 303 162 143 286 176 0 293 0 198 181 179 0 0 0 203 290 2 165 2 2 2 2 2 2 2 2 2 2 166 2 2 303 2 2 143 316 0 150 0 131 0 317 0 307 313 0 0 3 220 2 3 211 228 119 0 0 0 0 0 67 0 2 146 173 0 159 0 0 160 203 151 0 0 0 0 0 45 0 211 0 213 0 0 0 0 192 192 192 191 143 147 150 244 236 224 242 237 244 127 
0 192 0 5 0 4 0 0 0 0 0 259 0 0 0 0 0 1 2 267 0 0 168 0 0 0 10 0 0 0 0 0 0 0 1 0 0 0 10 0 5 10 276 0 182 173 0 244 0 271 2 135 0 0 243 0 2 0 0 0 0 302 0 293 0 2 291 183 0 0 0 291 271 0 146 4 0 0 0 221 1 1 2 0 1 0 104 0 0 0 2 0 0 0 1 0 0 94 0 0 0 0 83 195 0 0 0 0 0 0 0 0 267 0 0 0 0 0 0 0 4 0 114 0 0 0 0 293 306 322 0 341 312 0 338 318 321 0 42 79 3 0 0 0 0 0 0 0 0 0 0 2 4 0 0 0 201 0 0 241 0 0 0 0 0 112 0 0 0 0 211 0 0 0 56 3 0 0 0 2 2 4 0 2 2 0 124 0 0 2 0 5 0 0 98 0 0 0 1 244 0 159 0 0 0 1 0 0 0 0 0 0 0 0 0 0 1 0 0 0 0 0 163 0 1 126 1 0 0 0 202 0 0 0 0 119 0 243 0 78 4 1 0 0 0 200 0 0 0 0 0 0 0 0 0 0 6 2 0 173 279 1 0 252 0 0 0 0 253 0 283 269 2 0 0 1 0 0 0 110 0 0 115 157 0 0 0 150 0 0 0 0 0 4 259 268 275 267 0 0 0 0 1 1 259 0 229 0 1 1 316 129 0 0 0 1 1 0 1 5 1 253 0 259 1 1 0 0 0 0 0 0 9 0 0 0 0 0 0 0 0 2 305 0 274 12 2 237 304 0 0 287 2 0 294 0 0 0 0 0 0 4 204 291 0 0 1 1 2 1 1 1 1 1 1 2 2 2 1 304 1 1 0 317 2 0 0 132 0 318 0 308 314 0 0 197 219 216 195 0 224 120 0 0 0 0 0 67 0 139 0 174 1 4 0 0 160 204 1 0 0 0 0 0 0 0 0 2 2 0 0 0 0 193 193 193 192 144 148 151 245 237 225 243 238 245 0 
0 192 16 0 0 0 192 0 0 68 0 0 0 0 0 0 0 67 146 267 0 0 167 240 0 1 0 247 240 0 249 0 0 231 1 254 0 251 0 0 254 0 275 0 0 0 1 243 71 271 264 83 281 215 244 231 180 212 176 215 166 302 0 293 61 266 291 0 251 61 0 0 272 0 145 0 0 0 88 221 185 218 37 0 240 0 0 0 129 100 147 128 129 0 171 30 0 93 135 0 0 0 82 195 0 0 0 0 0 119 0 0 0 106 100 0 0 0 0 0 5 25 0 195 0 160 0 293 306 322 0 341 312 0 338 318 321 0 82 78 0 0 0 250 78 230 101 97 123 131 0 0 179 0 0 0 200 0 0 0 77 0 142 130 132 0 92 0 0 0 210 0 0 0 40 70 41 85 85 119 68 109 0 120 121 0 123 0 0 73 96 168 0 0 98 0 98 0 163 244 0 0 41 0 0 38 35 10 0 36 36 22 36 0 0 0 96 282 0 0 40 0 0 212 46 126 45 33 165 38 202 0 0 33 171 119 0 243 0 0 13 0 0 0 0 200 142 19 153 103 153 0 0 0 0 0 223 152 0 172 279 0 160 0 0 55 0 45 252 57 0 0 0 0 0 0 0 0 289 110 0 0 115 0 0 0 0 0 160 25 263 0 0 0 259 268 0 0 7 19 134 201 0 0 259 240 229 262 0 249 316 129 0 271 103 236 221 140 24 18 0 252 0 259 0 7 156 196 165 129 0 134 0 169 131 57 162 161 0 169 169 0 305 191 0 0 0 237 304 162 143 286 0 0 294 0 198 0 0 0 267 29 203 291 178 0 92 89 122 84 97 94 93 93 84 141 166 141 84 304 81 94 143 317 0 150 133 0 133 318 0 308 314 0 0 0 0 0 0 0 0 0 0 0 0 0 0 66 0 0 142 0 0 159 0 0 0 203 151 0 0 0 0 214 45 0 211 216 213 0 0 0 0 193 193 193 192 0 0 151 245 237 225 243 238 245 0 
0 1 0 1 0 0 0 0 0 0 0 0 0 0 0 0 0 1 0 0 0 0 0 0 0 0 0 0 0 0 0 0 0 0 0 0 0 0 0 0 1 0 0 0 1 1 0 1 0 0 1 0 0 0 243 4 0 1 0 0 0 0 0 0 0 1 0 1 0 0 0 0 0 0 1 0 0 0 0 1 0 2 0 0 1 0 0 0 0 0 0 0 0 0 0 0 0 1 0 0 0 0 0 0 0 0 0 0 0 0 0 0 0 0 0 0 0 0 0 0 0 0 0 0 0 0 0 292 305 321 0 341 5 0 337 317 320 0 5 0 0 0 0 0 0 0 0 0 0 0 0 0 0 1 0 0 0 0 0 0 0 0 0 0 1 0 0 0 0 0 0 1 0 0 0 0 0 0 0 0 0 3 0 0 0 0 0 0 0 1 0 0 1 0 0 0 0 0 0 0 0 0 0 1 0 0 0 0 0 0 0 0 0 0 0 0 0 1 0 0 0 0 1 0 0 0 0 0 0 0 0 0 1 0 0 0 0 0 0 0 0 0 0 0 0 0 0 0 0 0 0 0 0 0 0 0 1 0 0 1 0 0 0 0 0 0 0 0 0 0 0 0 0 0 0 0 1 0 288 0 0 0 0 0 0 0 0 0 0 0 0 0 0 268 0 0 0 0 0 0 0 0 0 0 258 0 228 0 0 0 0 0 0 0 0 0 0 0 0 0 0 0 0 258 0 0 0 0 0 1 0 1 1 0 1 0 0 0 0 0 0 0 304 0 0 1 0 0 303 0 0 286 0 0 293 0 1 0 0 0 0 3 0 290 0 0 0 0 0 0 4 0 0 0 0 0 0 0 0 303 0 0 0 316 0 0 0 0 0 317 0 307 313 1 0 0 0 0 0 0 0 0 0 0 0 0 0 0 0 0 0 0 0 3 0 0 1 0 0 0 0 0 0 0 0 0 211 216 213 0 0 0 0 2 2 2 2 0 0 2 244 236 224 242 237 244 0 
0 2 1 0 0 0 196 0 0 0 0 258 1 0 224 0 0 0 0 266 237 0 1 240 0 0 0 247 240 0 249 0 0 3 0 254 0 251 0 0 0 0 275 0 0 0 0 0 0 270 1 0 280 0 243 0 1 211 1 0 0 301 0 292 0 1 290 0 251 1 0 0 271 0 0 3 0 0 0 2 0 0 0 0 0 0 103 0 0 0 0 0 0 0 0 0 0 0 0 0 0 0 0 0 0 0 0 0 0 0 0 0 0 0 0 0 0 0 0 0 0 0 0 0 0 0 0 0 0 0 0 0 0 0 0 0 0 0 0 78 0 0 0 0 0 0 0 0 0 0 0 0 0 0 110 0 200 0 0 0 0 0 0 0 0 111 0 0 0 0 210 1 1 0 0 2 0 0 0 0 0 0 1 0 0 0 0 0 0 0 2 0 0 0 0 0 0 0 0 0 0 0 0 0 0 0 0 0 0 0 0 0 0 0 0 0 0 281 0 0 0 0 164 212 0 0 0 0 0 0 0 0 171 0 0 0 0 0 0 0 0 0 0 0 0 0 0 0 0 0 0 0 0 0 0 0 5 0 0 0 0 0 0 251 0 0 0 0 0 0 282 268 1 0 0 0 0 0 0 0 0 0 0 0 0 0 0 0 161 0 268 0 0 0 0 267 274 266 6 0 1 201 0 0 258 242 228 261 0 0 315 0 0 0 103 237 222 0 0 0 0 0 263 0 0 0 2 0 0 0 1 0 0 0 0 0 0 0 0 0 0 0 0 0 277 0 0 0 0 162 143 0 0 0 0 0 198 0 0 0 3 0 203 290 0 0 0 0 0 0 0 0 0 0 0 0 0 0 0 0 0 0 0 0 1 150 0 0 0 0 1 0 0 1 0 0 0 0 0 206 223 0 1 212 1 92 0 0 0 0 0 0 0 0 0 0 0 0 0 1 0 0 0 0 0 0 0 0 0 0 0 0 0 192 192 192 191 1 1 150 0 0 0 0 0 0 127 
0 1 0 0 0 0 0 0 0 1 0 0 0 0 0 0 0 0 0 266 0 0 1 1 0 0 0 1 1 0 1 0 0 0 0 1 0 1 1 0 3 1 275 0 181 172 0 243 0 270 3 0 280 214 243 4 1 3 1 0 0 301 0 292 0 3 290 182 1 0 0 290 271 0 145 0 0 0 0 220 0 0 0 0 0 0 0 0 0 0 0 0 0 0 0 0 0 93 2 0 0 0 2 0 0 0 0 1 0 0 0 0 0 0 0 0 0 0 1 1 0 0 0 0 0 0 0 292 305 321 0 341 5 0 337 317 320 0 5 78 0 0 0 1 0 0 0 0 0 0 0 149 0 0 0 0 0 0 0 0 0 0 0 1 1 111 0 0 0 0 0 1 0 0 0 0 0 0 0 0 0 3 0 0 0 0 1 0 0 0 1 0 0 0 0 0 0 0 0 0 0 0 0 2 0 0 0 0 0 0 0 0 0 0 0 0 0 281 0 0 0 0 1 0 0 0 0 0 0 0 1 0 167 0 171 1 0 0 0 0 0 0 0 0 1 0 0 0 0 0 0 0 0 0 0 0 3 0 0 172 278 0 0 251 0 0 0 1 0 0 282 268 0 0 0 0 1 0 288 0 112 112 114 1 0 0 0 0 0 0 262 0 0 268 258 267 274 266 3 0 0 1 0 0 258 240 228 261 0 1 0 128 0 271 0 1 1 0 0 0 0 0 0 258 0 0 0 0 0 1 0 1 0 0 1 0 0 0 0 0 0 0 304 0 273 1 0 0 303 0 0 286 0 0 293 3 198 0 0 0 266 3 0 290 0 0 0 0 0 0 4 1 1 1 0 0 0 0 0 303 0 0 0 316 0 0 0 0 0 317 0 307 313 1 0 0 0 0 0 0 0 0 1 0 0 0 0 0 0 0 0 1 0 3 0 0 0 1 1 1 0 0 0 0 0 2 211 216 213 0 0 0 0 192 192 192 191 0 0 150 244 236 224 242 237 244 0 
4 1 3 8 0 3 0 3 4 0 186 264 0 0 236 0 0 3 152 269 255 0 2 0 0 2 12 0 0 0 0 122 0 3 2 0 0 254 2 0 5 2 278 0 191 182 2 246 0 275 266 139 3 0 0 0 4 0 3 3 3 307 0 298 0 268 0 191 254 1 0 299 276 4 146 28 0 4 1 222 191 224 5 0 248 0 109 0 0 0 152 0 133 4 176 4 4 99 150 0 4 4 89 196 4 35 0 0 54 0 0 4 0 112 106 0 205 141 0 0 3 30 0 197 3 165 156 296 312 328 0 348 318 0 344 324 327 0 43 80 58 0 0 249 83 235 11 10 11 17 244 2 4 3 112 3 205 0 0 243 0 3 0 4 4 116 0 0 0 0 215 155 0 0 0 71 0 87 87 122 70 115 84 123 124 0 126 0 0 0 99 171 0 0 102 3 4 0 167 247 0 162 2 230 19 0 0 0 0 0 0 3 0 0 0 3 0 284 0 3 42 0 0 217 1 130 0 0 0 0 4 0 174 0 4 123 0 247 3 84 0 0 0 210 0 200 0 3 154 104 154 170 195 0 0 6 0 158 0 172 283 4 0 257 212 0 4 3 259 0 289 274 0 5 2 0 3 0 291 113 116 116 118 160 108 112 109 153 4 3 0 0 34 281 263 272 281 271 8 35 0 216 0 0 264 246 236 4 0 253 321 134 0 0 104 242 230 147 4 3 0 252 3 263 0 4 3 2 2 5 1 5 0 0 5 2 2 2 128 0 0 3 311 194 278 3 0 243 310 0 145 292 183 0 299 0 200 188 187 3 0 4 209 292 5 173 96 93 5 3 101 98 97 97 3 5 2 5 3 310 3 98 8 323 1 152 3 0 3 324 1 314 320 3 0 200 222 219 198 211 227 124 1 217 1 0 199 70 0 142 145 180 0 6 0 0 161 206 154 1 0 0 0 219 0 278 220 224 221 0 0 0 0 201 201 201 200 0 0 157 250 242 230 248 243 250 0 
0 191 0 4 0 3 0 0 9 0 182 258 0 0 224 0 0 0 1 266 237 0 166 240 0 0 9 247 240 0 249 121 0 0 0 254 0 251 9 0 4 9 275 0 181 172 0 243 0 270 1 134 280 214 243 230 1 211 1 0 0 301 0 292 0 1 290 182 251 1 0 290 271 0 145 3 0 0 88 220 0 0 1 0 0 0 103 120 0 0 1 0 129 0 0 0 0 93 135 0 0 0 82 194 0 0 0 41 0 0 120 0 267 106 100 186 205 0 0 0 3 29 113 195 42 160 153 292 305 321 0 341 311 0 337 317 320 0 41 78 2 0 0 249 78 229 0 0 1 1 224 1 3 173 110 12 200 10 0 240 0 4 0 3 3 111 151 66 70 70 210 3 1 0 55 2 41 85 85 1 1 3 83 1 1 148 123 154 152 1 2 4 0 0 97 8 0 0 0 243 0 158 0 225 0 0 0 0 0 0 0 0 0 0 0 0 0 281 0 0 0 0 162 212 0 125 0 0 0 0 201 0 167 0 0 118 0 242 0 77 3 0 0 205 157 199 141 4 152 102 152 163 188 0 0 201 5 1 0 172 278 0 0 251 208 0 0 8 252 57 282 268 1 1 1 0 75 85 288 109 112 112 114 156 104 108 105 149 1 22 1 0 0 3 258 267 274 266 6 29 0 201 0 0 258 240 228 261 0 0 315 128 0 271 103 0 0 139 0 4 0 252 263 258 0 0 2 1 1 0 1 1 8 1 0 1 1 1 122 1 1 1 304 190 273 11 1 236 303 162 143 286 1 0 293 0 198 1 1 1 266 3 203 290 0 1 0 0 1 0 0 0 0 0 0 1 1 1 0 303 0 0 0 316 1 150 1 131 1 317 1 307 313 6 0 196 218 215 194 206 223 119 1 212 0 90 195 66 0 138 141 173 0 3 0 0 159 203 0 1 0 0 0 1 8 1 1 1 1 0 0 0 0 192 192 192 191 143 147 150 244 236 224 242 237 244 127 
0 191 0 0 152 0 191 0 0 0 1 264 0 0 224 1 3 0 147 266 1 0 169 240 0 0 0 247 240 0 249 122 0 231 0 254 0 251 0 0 254 0 275 0 0 0 0 243 0 270 264 0 280 216 243 230 179 215 175 215 166 301 0 292 0 266 290 0 251 1 0 290 271 0 1 0 74 0 0 220 0 0 1 3 240 0 104 0 0 0 0 0 1 0 170 0 0 0 0 0 0 0 0 194 0 0 0 0 0 120 0 0 267 1 1 0 0 134 0 0 0 6 114 1 0 7 0 292 1 1 0 341 1 0 1 1 1 0 0 0 0 0 0 249 0 229 0 0 0 0 0 149 180 0 0 0 200 6 7 241 5 0 0 6 6 1 92 6 0 0 210 5 0 145 0 0 0 0 0 120 0 0 0 121 122 148 123 154 152 74 0 0 1 1 0 0 98 110 163 244 0 0 0 226 0 0 0 0 0 37 37 0 37 5 0 0 0 281 139 0 0 0 163 212 0 126 0 0 164 0 201 5 168 0 0 119 6 243 0 48 0 0 0 0 0 200 0 0 0 4 0 0 0 8 0 207 223 153 1 173 278 1 159 252 209 0 0 1 255 0 288 271 1 0 192 1 0 0 288 110 0 0 0 0 105 109 106 150 0 0 262 0 0 269 262 271 278 270 1 20 134 202 0 0 261 240 228 261 0 248 315 131 0 271 103 242 226 177 0 0 0 252 263 258 0 0 1 0 1 0 1 0 0 1 0 0 1 1 1 1 1 0 1 1 273 0 0 0 1 1 1 1 182 0 0 0 1 187 185 0 271 0 203 290 0 171 0 0 0 0 98 95 94 94 0 0 1 0 0 1 0 0 6 1 66 1 0 8 0 317 62 1 1 0 0 197 219 216 195 0 0 120 1 0 0 0 0 0 0 1 0 173 1 0 0 0 0 1 1 1 0 0 0 213 0 272 211 216 213 0 0 0 0 192 192 192 191 0 0 150 244 236 224 242 237 244 0 
0 1 51 2 151 0 191 0 184 0 182 258 61 0 224 1 0 2 146 266 237 0 166 240 0 0 2 247 240 0 249 121 0 231 0 254 0 251 2 0 254 2 275 0 0 0 0 243 0 270 264 0 280 214 243 230 179 211 0 215 166 301 0 292 0 266 290 0 251 61 0 290 271 0 1 28 73 0 88 220 185 218 3 68 240 0 0 0 0 0 147 0 129 0 170 0 0 0 1 0 0 0 1 194 0 0 0 2 0 0 0 0 267 0 2 186 0 1 0 0 0 2 0 195 0 0 153 292 305 321 0 341 311 0 337 317 320 0 81 0 0 0 0 249 0 1 0 0 0 130 224 149 0 91 1 0 200 0 68 0 0 0 0 0 0 111 91 0 0 0 210 150 0 144 2 70 0 0 0 119 0 0 83 120 121 148 123 154 152 0 3 168 1 2 97 2 1 2 162 243 1 158 0 225 0 0 0 0 0 0 0 0 0 0 0 2 95 281 2 2 0 0 162 212 0 125 0 0 164 0 201 0 0 0 0 118 0 242 2 0 2 2 0 205 157 199 141 2 152 102 152 13 188 1 0 0 223 152 1 172 278 1 159 251 208 2 0 66 252 0 282 268 1 0 191 1 2 85 288 0 4 1 1 92 0 0 0 0 159 49 262 0 2 268 258 267 274 266 80 0 133 201 22 22 258 240 228 261 22 248 315 128 0 271 103 235 220 139 2 2 0 252 263 258 0 2 1 0 1 1 1 1 2 1 1 57 1 1 1 1 1 2 1 190 273 2 2 0 303 1 1 286 176 0 0 167 198 181 2 2 266 2 203 290 2 165 1 1 0 1 1 1 1 1 1 0 166 0 1 303 1 1 0 316 1 150 0 131 0 317 1 307 313 2 0 0 0 0 0 1 223 0 1 0 0 90 195 0 0 138 0 173 1 0 0 0 0 203 151 1 0 0 0 213 2 0 211 216 213 0 0 0 0 192 192 192 191 0 0 150 244 236 224 242 237 244 127 
0 193 0 9 0 0 0 0 0 0 0 260 0 0 0 0 0 5 4 0 0 0 1 0 0 0 13 0 0 0 0 0 0 0 0 0 0 0 13 0 8 13 277 0 185 176 0 245 0 0 5 140 0 0 0 0 0 0 0 0 0 0 0 0 0 7 0 187 0 0 0 0 0 0 0 0 0 0 0 0 0 0 5 0 0 0 0 0 0 0 0 0 135 0 0 0 0 99 146 0 0 0 88 0 0 0 0 0 0 0 0 0 0 0 0 0 0 4 0 0 6 33 0 0 0 0 0 294 307 323 0 343 313 0 339 319 322 0 44 82 0 0 0 0 0 0 0 0 0 0 0 8 0 0 0 0 0 0 0 0 0 0 0 0 0 0 0 0 0 0 210 0 0 0 58 5 44 89 89 0 4 6 0 0 0 0 130 0 0 4 5 0 0 0 0 0 0 0 0 0 0 0 0 0 0 0 0 0 0 0 0 0 0 0 0 0 0 0 0 0 0 0 0 212 0 0 0 0 0 0 0 0 173 0 0 0 0 0 0 0 0 0 0 0 0 0 0 0 0 0 0 0 0 0 0 0 0 4 3 176 0 0 0 253 0 0 0 0 0 0 0 0 3 5 0 3 78 0 0 0 0 0 0 0 0 0 0 0 0 0 0 0 0 7 0 0 0 0 9 0 0 204 0 0 264 0 236 0 0 0 0 135 0 0 107 0 0 0 0 0 0 0 0 0 0 0 0 0 0 0 3 0 12 0 0 0 0 0 0 0 0 0 306 0 275 0 0 238 0 0 0 288 0 0 295 0 0 0 0 0 0 6 210 298 0 0 6 6 6 0 6 6 6 6 0 6 0 6 0 0 0 6 0 318 3 154 4 0 4 0 3 0 0 11 0 0 0 0 0 0 0 0 3 0 0 0 0 0 0 0 0 177 3 6 0 0 167 213 3 3 0 0 0 0 0 4 5 5 5 0 0 0 0 196 196 196 195 146 150 154 251 243 231 249 244 253 130 
0 0 0 0 0 0 0 0 0 0 1 0 0 0 1 0 0 0 1 1 1 0 3 0 0 0 0 0 0 0 0 0 0 0 0 0 0 0 0 0 1 0 1 0 0 0 0 1 0 1 0 0 1 0 0 0 0 0 0 0 0 301 0 1 0 1 1 0 0 0 0 1 1 0 0 1 0 0 0 0 0 0 1 0 0 0 0 1 0 0 0 0 1 0 1 0 0 0 1 0 0 0 0 0 0 0 0 0 0 0 0 0 0 0 0 0 0 0 1 1 0 1 0 0 0 0 0 0 0 0 0 1 0 0 0 0 0 0 0 0 0 0 0 0 0 0 0 0 0 0 0 0 0 0 1 0 1 0 0 1 0 0 0 0 0 0 0 0 0 0 1 0 0 0 0 0 0 0 0 1 0 0 1 1 1 0 1 0 0 0 0 1 0 0 0 0 0 0 0 0 0 0 0 1 0 0 0 0 0 0 0 0 0 0 0 0 0 1 0 0 0 0 0 1 0 0 0 0 0 0 1 0 0 0 0 0 0 0 0 0 0 0 0 0 0 0 0 0 0 0 0 0 0 0 0 0 1 1 0 1 1 0 0 0 1 0 0 0 0 0 1 0 0 0 0 0 0 0 0 0 0 0 0 0 0 0 0 0 0 0 1 0 0 0 1 1 0 1 0 0 0 203 0 0 1 0 228 0 0 0 1 0 0 0 1 0 0 0 0 0 0 0 1 1 0 0 1 1 1 0 1 0 0 1 0 1 1 1 0 1 1 0 0 1 0 0 0 0 0 0 0 0 0 0 0 0 1 0 0 0 0 0 0 1 0 0 0 0 0 0 0 0 0 0 0 0 1 0 0 0 0 0 0 0 1 1 0 0 0 0 1 0 0 0 0 0 0 0 0 0 0 0 0 0 0 0 0 1 0 1 0 0 0 0 0 0 0 0 0 0 0 0 0 0 0 0 0 0 0 0 0 0 0 0 0 0 0 0 0 0 1 1 1 1 1 1 1 
74 191 17 34 162 10 191 22 184 72 182 258 19 0 224 64 0 66 150 266 237 0 166 240 59 0 58 247 240 4 249 126 0 231 0 254 4 251 57 0 254 57 275 27 181 172 0 243 70 270 264 8 280 214 243 230 179 211 175 215 166 301 27 292 60 266 290 182 251 65 62 290 271 0 145 30 73 0 88 220 185 218 0 70 240 0 103 120 129 100 147 128 129 0 170 35 0 93 135 18 0 0 82 194 0 0 0 20 1 1 120 0 267 106 100 186 222 0 31 31 34 0 122 195 59 178 153 292 305 321 0 341 311 0 337 317 320 0 90 1 0 0 0 249 78 229 100 96 122 130 224 149 179 100 110 98 200 66 76 240 76 12 142 129 131 122 102 66 70 70 0 150 104 144 41 0 1 85 85 119 0 109 0 120 121 148 123 154 152 1 0 181 187 148 97 32 97 119 162 243 11 158 0 225 7 0 0 0 17 0 0 24 0 40 36 57 95 281 151 53 0 44 162 0 0 125 0 0 164 0 201 36 167 0 171 118 44 242 58 61 14 0 4 205 157 212 141 0 152 111 152 163 188 121 0 201 223 162 21 7 278 69 159 251 208 56 1 46 252 0 282 268 67 78 191 0 0 85 288 109 112 112 114 104 104 108 105 149 159 26 262 0 33 268 258 267 274 266 91 0 133 201 0 0 258 240 228 261 0 248 315 0 2 271 0 235 220 139 0 0 0 252 263 258 0 40 156 196 165 129 66 134 37 169 131 59 162 161 122 169 169 35 304 190 273 28 0 236 303 162 143 286 176 26 293 167 198 181 179 0 266 30 203 290 178 189 92 89 122 84 97 94 93 93 84 141 178 141 84 303 81 94 143 316 66 150 133 131 133 317 65 307 313 0 53 196 218 215 194 206 223 119 57 212 0 0 195 1 144 138 141 173 11 159 0 0 159 203 151 43 16 16 0 213 46 271 211 216 213 0 0 0 146 192 192 192 191 143 147 173 244 236 224 242 237 244 127 
0 0 0 0 0 0 0 0 0 0 0 0 0 0 0 0 0 0 0 0 0 0 0 241 0 0 0 248 241 0 250 0 0 0 0 255 0 252 0 0 0 0 276 0 0 0 0 244 0 0 265 135 0 0 0 0 0 0 0 0 0 0 0 0 0 267 0 0 252 62 0 0 0 0 0 0 0 0 0 0 0 0 0 0 0 0 0 0 0 0 0 0 0 0 0 0 0 0 0 0 0 0 0 0 0 0 0 0 0 0 0 0 0 0 0 0 0 0 0 0 0 0 0 0 0 0 0 0 0 0 0 0 0 0 0 0 0 0 0 0 53 0 0 0 0 0 0 0 0 0 0 0 0 0 0 0 0 0 0 0 0 0 0 0 0 0 0 0 0 0 211 0 0 0 0 0 0 86 86 120 2 110 0 121 122 0 124 0 0 0 97 169 0 0 0 0 0 0 0 0 0 0 0 0 0 0 0 0 0 0 0 0 0 0 0 0 0 0 0 0 0 0 0 213 0 0 0 0 0 39 0 0 0 1 0 0 0 0 0 0 0 0 0 0 0 0 0 0 0 0 0 164 0 0 0 0 224 0 0 0 0 0 0 0 0 0 0 0 0 0 0 0 0 0 0 0 0 0 0 0 0 0 0 0 0 0 0 0 0 0 0 0 0 4 0 0 0 0 0 30 0 202 0 0 0 0 229 0 0 0 0 0 0 0 104 0 0 0 0 0 0 0 0 0 0 0 0 0 0 0 0 0 0 0 0 0 0 0 0 0 0 0 0 0 0 0 0 0 0 0 0 0 0 0 0 0 199 0 0 0 0 0 0 0 0 0 0 0 0 0 0 0 0 0 0 0 0 0 0 0 0 0 0 0 0 0 0 0 0 0 0 0 0 0 0 0 0 0 0 0 0 0 0 0 0 0 0 67 0 0 0 0 0 0 0 0 0 0 0 0 0 0 0 0 0 0 0 2 2 0 0 0 0 0 0 0 0 0 0 0 0 0 0 0 0 0 0 
74 191 7 5 162 5 191 5 184 72 182 258 0 0 224 64 0 5 150 266 237 0 166 240 59 0 11 247 240 4 249 126 0 231 0 254 4 251 11 0 254 11 275 27 181 172 0 243 70 286 264 8 280 214 243 230 179 211 175 215 166 301 27 292 60 266 290 182 251 7 62 290 271 0 145 5 0 0 6 8 7 7 0 4 8 0 103 120 129 5 7 128 129 0 170 35 0 93 135 5 0 0 82 194 0 0 0 6 1 1 6 0 267 106 100 186 222 0 31 31 5 0 122 195 0 178 153 292 305 321 0 341 311 0 337 317 320 0 0 9 0 0 0 14 78 229 100 96 122 130 224 13 179 100 110 98 200 7 76 240 76 4 142 129 131 122 102 9 5 5 0 150 104 144 9 0 1 85 85 119 0 109 0 120 121 0 7 0 0 1 1 181 187 148 6 5 97 119 10 243 4 158 0 225 6 0 0 0 5 0 0 7 0 40 36 8 5 281 151 8 0 44 162 0 0 125 0 0 18 0 201 36 167 0 171 118 44 242 8 61 9 8 4 205 157 11 141 8 152 111 152 163 188 121 0 14 223 162 0 7 278 69 159 251 208 5 0 11 252 0 282 268 67 78 191 0 7 4 288 109 112 112 114 104 104 108 105 149 159 0 262 0 4 268 258 267 274 266 91 0 133 201 0 0 258 240 228 261 0 248 315 12 3 271 0 249 11 7 6 8 0 8 263 258 0 0 156 196 165 129 6 134 8 169 131 0 162 161 126 169 169 0 304 190 273 0 0 236 303 162 143 286 176 0 293 167 198 181 179 0 266 9 203 290 178 189 92 89 122 84 97 94 93 93 84 141 178 141 84 303 81 94 10 316 6 150 133 139 133 317 65 307 313 10 53 196 218 215 194 206 223 119 5 212 0 0 195 1 144 138 141 173 11 159 0 0 159 203 151 5 16 16 0 213 8 271 211 216 213 0 0 0 146 192 192 192 191 143 147 173 244 236 224 242 237 244 127 
65 0 0 0 0 0 191 21 0 68 183 258 0 0 224 0 0 0 0 266 237 0 167 241 0 0 57 248 241 0 250 0 0 231 0 255 0 252 0 0 0 0 276 0 181 172 0 0 0 271 0 0 280 214 243 230 179 211 175 216 166 301 0 292 0 0 290 182 252 0 0 290 271 0 145 29 0 0 89 0 0 0 0 0 240 0 103 0 0 0 0 0 0 0 170 0 0 93 135 0 0 0 82 0 0 0 0 0 0 119 0 0 0 0 0 187 206 0 0 0 0 0 0 196 43 0 154 292 305 321 0 341 311 0 337 317 320 0 81 78 0 0 0 0 78 230 0 0 0 0 0 0 180 0 110 0 0 67 0 0 0 0 0 129 131 0 91 67 71 71 210 150 0 0 40 70 41 0 0 0 68 0 0 0 0 0 123 0 0 0 96 0 0 0 98 0 0 0 0 0 10 158 0 225 0 0 0 0 0 0 0 0 0 0 0 58 0 282 0 54 0 0 0 212 46 0 45 0 165 0 0 0 167 0 0 0 0 0 0 47 13 44 0 205 157 0 141 0 152 102 152 163 188 110 0 0 224 0 0 0 278 64 0 251 0 55 0 44 252 0 282 268 0 0 0 0 0 86 288 109 0 0 0 0 0 0 0 0 0 0 263 0 0 268 258 0 0 0 0 0 0 201 0 0 258 240 229 261 0 248 316 0 0 271 0 236 220 139 24 0 0 252 263 258 0 39 156 196 165 129 0 134 0 169 131 57 162 161 0 169 169 0 304 191 273 0 0 236 303 162 143 286 176 0 293 0 198 181 179 0 266 29 0 0 0 165 0 89 0 0 0 0 0 0 0 0 0 0 0 303 81 94 0 316 0 150 0 0 0 317 0 307 313 0 0 196 0 0 194 0 223 0 0 212 0 0 195 0 0 138 142 0 0 0 1 0 0 0 0 0 0 0 0 213 45 271 211 216 213 0 0 0 0 192 192 192 191 143 147 150 244 236 224 242 237 244 127 
39 1 0 1 0 0 195 0 0 0 183 0 0 0 226 0 0 0 0 266 238 0 0 13 0 0 17 250 243 0 252 0 0 2 0 257 0 254 81 0 2 81 279 0 1 1 0 245 0 270 1 135 280 0 1 1 32 0 6 2 1 301 0 292 0 1 294 1 254 0 0 294 271 0 1 1 0 0 0 1 0 0 37 0 0 0 0 0 1 0 0 1 0 0 0 0 0 0 0 0 0 0 0 195 0 0 0 42 0 0 0 0 268 0 0 0 0 136 0 0 0 0 0 197 0 0 0 295 310 324 0 346 314 0 342 322 323 0 4 15 0 0 0 0 1 0 0 0 0 0 225 0 0 0 110 0 201 0 0 241 0 0 0 0 0 0 0 0 0 0 0 0 0 0 0 0 0 0 0 0 0 0 0 0 0 0 125 0 0 0 0 0 0 1 0 0 0 0 0 0 0 0 0 226 0 0 0 0 0 0 0 0 0 0 0 1 0 281 0 1 0 0 163 0 0 126 0 0 1 0 2 0 170 0 0 0 0 0 1 78 0 1 0 0 0 200 142 1 153 103 153 0 0 0 0 202 1 0 0 173 280 0 0 251 0 0 0 85 255 0 285 268 0 0 0 0 77 0 289 0 0 0 0 1 0 0 0 0 160 0 267 0 0 0 260 267 274 266 3 0 0 1 0 0 2 241 228 261 0 251 317 131 0 274 0 236 221 140 1 1 0 0 263 2 0 0 0 0 0 1 0 0 0 0 1 0 0 0 0 0 0 0 307 191 276 0 0 239 308 164 145 291 0 0 296 169 200 0 0 0 2 0 206 290 0 0 1 1 0 1 0 0 0 0 1 1 0 1 1 308 1 1 0 321 0 152 0 0 0 322 0 310 316 0 0 0 0 0 0 0 0 0 0 0 0 91 0 0 0 0 142 174 0 0 0 0 0 1 0 0 0 0 0 214 0 0 212 217 214 0 0 0 0 192 192 192 191 0 0 150 248 240 228 246 241 248 127 
41 191 2 32 151 0 191 0 189 0 182 258 3 0 229 1 0 66 2 266 244 0 172 240 0 0 56 247 240 0 249 126 0 231 0 254 0 251 55 0 254 55 275 0 1 1 0 243 2 270 264 83 280 4 243 230 179 211 175 215 166 301 0 292 2 2 290 182 251 0 0 290 271 0 145 3 0 0 0 220 3 2 30 1 2 0 2 120 0 0 2 0 134 0 2 0 0 93 135 0 0 0 0 2 0 0 0 18 0 119 124 0 267 106 100 192 205 134 0 0 4 6 2 195 1 1 159 292 305 321 0 341 311 0 337 317 320 0 81 78 2 0 0 249 0 229 1 0 1 1 4 2 2 1 110 1 200 0 68 240 0 1 0 0 131 111 1 0 0 0 210 0 1 3 2 0 41 90 90 0 0 0 88 0 0 152 123 158 156 0 1 0 2 2 1 30 97 2 166 243 0 0 0 225 0 0 1 0 0 0 0 0 0 0 0 57 99 281 2 53 0 1 0 212 0 125 2 0 164 0 201 0 167 0 171 118 0 242 58 0 2 43 0 2 2 199 0 1 152 1 152 163 188 3 0 201 223 2 1 172 278 2 159 251 208 12 0 44 252 0 282 268 1 78 3 1 75 0 288 1 112 112 114 92 1 1 2 1 159 3 262 0 31 268 258 267 274 266 3 3 2 201 0 0 258 240 228 261 0 248 315 128 0 271 103 235 220 139 2 2 0 252 263 258 0 3 2 2 2 0 2 0 2 2 0 0 2 2 1 2 2 33 304 190 273 0 2 236 303 162 143 286 176 1 293 1 198 181 179 49 266 3 203 290 0 165 0 0 0 0 0 0 0 0 0 0 166 0 0 303 0 0 143 316 2 150 0 131 0 317 0 307 313 4 0 3 1 2 3 211 228 2 2 2 1 90 195 66 0 0 146 173 1 0 0 0 159 203 3 2 0 0 0 213 3 0 211 216 213 0 0 0 0 192 192 192 191 0 0 150 244 236 224 242 237 244 127 
0 194 0 2 0 1 1 0 0 0 0 261 0 0 0 0 0 1 0 2 0 0 0 1 0 0 0 1 1 0 1 0 0 0 1 0 0 1 0 0 2 0 1 0 0 0 0 246 0 2 1 1 0 0 0 0 0 0 0 0 0 0 0 0 0 1 0 1 1 0 0 1 2 0 1 2 0 0 0 0 0 0 0 0 0 0 0 0 0 0 0 0 0 0 0 0 0 0 0 0 0 0 0 0 0 0 0 0 0 0 0 0 1 0 0 0 0 0 0 0 0 0 0 0 0 0 0 296 314 325 0 341 320 0 337 326 324 0 27 0 1 0 0 0 0 0 0 0 0 0 0 5 1 0 0 0 0 0 0 0 0 0 0 0 0 0 0 0 0 0 1 0 0 0 0 0 0 0 0 0 0 0 0 0 0 0 126 0 0 1 0 0 0 0 0 0 0 0 0 0 0 0 0 0 0 0 0 0 0 0 0 0 0 0 0 0 0 2 0 0 0 0 0 1 0 0 0 0 0 0 204 0 1 0 0 0 0 0 0 0 0 1 0 0 0 0 0 0 0 0 0 0 0 0 0 0 2 0 0 0 0 0 0 1 0 0 0 0 0 0 0 2 0 0 0 0 0 0 0 0 0 0 0 0 0 0 0 0 0 0 2 0 0 0 0 0 0 2 0 1 0 2 0 0 0 1 2 0 0 0 1 0 0 0 1 1 1 0 0 0 0 0 0 1 0 0 0 0 0 0 0 0 0 0 0 0 0 0 0 0 0 0 309 1 0 1 0 240 1 0 0 1 0 0 297 0 0 184 182 1 0 0 0 2 0 0 0 0 0 0 0 0 0 0 0 0 0 0 0 311 0 0 0 321 0 0 0 0 0 325 0 315 321 1 0 0 0 0 0 0 0 0 0 0 0 0 0 0 0 0 0 0 0 1 0 0 0 0 0 0 0 0 0 0 0 0 2 0 0 0 0 0 0 2 2 2 2 0 0 2 252 243 231 249 244 252 0 
0 0 0 0 0 0 0 0 0 0 0 0 0 0 0 0 0 0 0 0 0 0 0 0 0 0 0 0 0 0 0 0 0 0 0 0 0 0 0 0 0 0 0 0 1 1 0 0 0 0 0 1 0 0 0 0 0 0 0 0 0 0 0 0 0 0 0 1 0 0 0 0 0 0 0 0 0 0 0 0 0 0 0 2 0 0 0 0 0 0 0 2 0 0 0 0 0 0 1 0 0 0 1 0 0 0 0 0 0 0 0 0 0 0 0 0 0 0 0 0 0 0 0 0 0 0 0 3 314 2 0 341 320 0 337 326 2 0 1 0 0 0 0 0 0 0 0 0 0 0 0 0 0 0 0 0 0 0 0 0 0 0 0 0 0 0 0 0 0 0 0 0 0 0 0 0 0 0 0 0 0 0 0 0 0 0 0 0 0 0 0 0 0 0 0 0 0 0 0 0 0 0 0 0 0 0 0 0 0 0 0 0 0 0 0 0 0 0 0 0 0 0 0 0 0 0 0 0 0 0 0 0 1 0 0 0 0 0 0 0 0 0 0 0 0 0 0 0 2 0 2 0 0 0 0 0 0 0 0 0 0 0 0 0 0 0 0 0 0 0 0 0 0 0 0 0 0 0 0 0 0 0 0 0 0 0 0 0 0 0 264 0 0 0 0 0 0 0 0 0 0 0 0 0 0 0 0 0 0 0 0 0 0 271 0 0 0 0 0 0 0 0 0 0 0 0 0 0 0 0 0 0 0 0 0 0 0 0 0 0 0 0 1 0 0 0 0 2 1 0 0 2 0 0 2 0 0 0 0 0 0 0 0 0 0 0 0 0 0 0 0 0 0 0 0 0 0 0 0 1 0 0 0 1 0 0 0 0 0 1 0 1 1 0 0 0 0 0 0 0 0 0 0 0 0 0 0 0 0 0 0 0 0 0 0 0 0 0 0 0 0 0 0 0 0 0 0 0 0 0 0 0 0 0 0 0 0 0 0 0 1 0 0 0 0 0 0 
0 191 0 4 0 3 1 0 9 0 182 258 0 0 224 0 0 2 1 266 237 0 166 240 0 0 9 247 240 0 249 121 0 0 1 254 0 251 9 0 4 9 275 0 181 172 0 243 0 270 2 134 280 214 243 230 0 211 0 0 0 301 0 292 0 3 290 182 251 0 0 290 271 0 145 2 0 0 88 220 0 0 1 0 0 0 103 120 0 0 1 0 129 0 0 0 0 93 135 0 0 0 82 194 0 0 0 41 0 0 120 0 267 106 100 186 205 0 0 0 3 29 113 195 42 160 153 292 305 321 0 341 311 0 337 317 320 0 41 78 2 0 0 249 78 229 0 0 1 1 224 1 3 173 110 12 200 10 0 240 0 4 0 3 3 111 151 66 70 70 210 3 0 0 55 2 41 85 85 1 1 3 83 1 1 148 123 154 152 1 2 4 2 0 97 8 0 0 0 243 0 158 0 225 0 0 0 0 0 0 0 0 0 0 0 0 0 281 0 0 0 0 162 212 0 125 0 0 0 0 201 0 167 0 0 118 0 242 2 77 3 2 0 205 157 199 141 1 152 102 152 163 188 0 0 201 5 1 0 172 278 0 0 251 208 0 0 8 252 57 282 268 0 1 1 0 75 85 288 109 112 112 114 156 104 108 105 149 1 22 1 0 0 3 258 267 274 266 6 29 0 201 0 0 258 240 228 261 0 0 315 128 0 271 103 1 1 139 0 1 0 252 263 258 0 0 2 1 1 0 0 1 8 1 0 1 1 1 122 1 1 1 304 190 273 11 1 236 303 162 143 286 1 0 293 0 198 1 1 1 266 3 203 290 0 1 0 0 1 0 0 0 0 0 0 1 1 1 0 303 0 0 2 316 0 150 1 131 1 317 0 307 313 6 0 196 218 215 194 206 223 119 0 212 0 90 195 66 0 138 141 173 0 3 0 0 159 203 0 0 0 0 0 1 8 1 1 1 1 0 0 0 0 192 192 192 191 143 147 150 244 236 224 242 237 244 127 
0 191 0 0 0 0 0 0 0 0 0 258 0 0 0 0 0 0 0 266 0 0 0 0 0 0 0 0 0 0 0 0 0 0 0 0 0 0 0 0 0 0 0 0 0 0 0 243 0 270 0 0 0 214 243 230 0 211 0 0 0 0 0 0 0 0 0 0 0 0 0 0 271 0 0 2 0 0 0 0 0 0 0 0 0 0 0 0 0 0 0 0 129 0 0 0 0 0 0 0 0 0 0 0 0 0 0 0 0 0 0 0 0 0 0 0 0 0 0 0 0 0 0 0 0 0 0 292 305 321 0 341 311 0 337 317 320 0 6 0 0 0 0 0 0 0 0 0 0 0 0 2 0 0 110 0 0 0 0 0 0 0 0 0 0 0 0 0 0 0 0 0 0 0 0 0 0 0 0 0 0 0 83 0 0 0 123 0 0 0 0 0 0 0 0 0 0 0 0 0 0 0 0 0 0 0 0 0 0 0 0 0 0 0 0 0 0 0 0 0 0 0 0 0 0 0 0 0 0 0 201 0 0 0 0 0 0 0 0 0 0 0 0 0 0 0 0 0 0 0 0 0 0 0 0 0 0 0 0 172 0 0 0 0 0 0 0 0 0 0 0 0 0 0 0 0 0 0 0 0 0 0 0 0 0 0 0 0 0 0 0 0 0 0 0 0 0 0 0 0 0 201 0 0 0 0 228 0 0 0 0 128 0 0 0 0 0 0 0 0 0 252 0 258 0 0 0 0 0 0 0 0 0 0 0 0 0 0 0 0 0 0 304 0 0 0 0 236 0 162 143 286 0 0 293 0 0 181 179 0 0 0 0 0 0 0 0 0 0 0 0 0 0 0 0 0 0 0 0 303 0 0 0 316 0 150 0 0 0 317 0 307 313 0 0 0 0 0 0 0 0 0 0 0 0 90 0 0 0 0 0 0 0 0 0 0 0 0 0 0 0 0 0 0 0 0 211 0 0 0 0 0 0 0 0 0 0 0 0 0 244 236 224 242 237 244 0 
0 191 0 2 0 1 0 0 0 0 182 0 0 0 0 0 0 1 0 266 237 0 0 0 0 0 6 0 0 0 0 0 0 0 0 254 0 0 77 0 1 77 0 0 181 172 0 243 0 270 1 134 280 214 243 230 31 211 23 0 0 301 0 292 0 1 290 182 0 0 0 290 271 0 145 0 0 0 0 0 0 0 0 0 0 0 0 0 0 0 0 0 0 0 0 0 0 0 0 0 0 0 0 0 0 0 0 0 0 0 0 0 267 0 0 0 0 0 0 0 1 0 0 0 0 0 0 292 305 321 0 341 311 0 337 317 320 0 6 7 0 0 0 0 0 0 0 0 0 0 0 0 1 0 0 0 0 0 0 240 0 0 0 1 131 0 0 0 0 0 0 1 0 0 0 0 0 0 0 0 0 1 83 0 0 0 0 0 0 0 0 1 1 0 0 0 0 0 162 243 0 0 0 225 0 0 0 0 0 0 0 0 0 0 0 0 0 281 0 0 0 0 0 0 0 125 0 0 0 0 201 0 167 0 171 118 0 242 1 0 1 1 0 0 0 0 0 0 0 0 0 0 188 0 0 0 1 0 0 0 278 0 0 251 0 0 0 0 252 0 282 268 0 0 0 0 0 0 288 0 0 0 0 156 0 0 0 0 159 0 0 0 0 268 0 267 274 266 0 0 0 201 0 0 258 0 228 0 0 0 315 128 0 0 0 0 0 0 0 0 0 252 263 258 0 5 0 0 0 0 0 0 0 0 0 0 0 0 0 0 0 0 304 190 273 1 0 0 303 162 0 286 0 0 293 167 198 0 0 0 266 1 203 290 0 0 0 0 0 0 0 0 0 0 0 0 0 0 0 303 0 0 1 316 0 150 0 131 0 317 0 307 313 2 0 0 0 0 0 0 0 0 0 0 0 0 195 0 0 0 0 173 0 1 0 0 0 0 0 0 0 0 0 0 0 0 0 0 0 0 0 0 0 192 192 192 191 0 0 150 244 236 224 242 237 244 0 
65 191 37 10 151 6 191 20 184 67 182 258 61 11 224 61 6 15 146 266 237 0 166 240 0 0 56 247 240 0 249 121 18 231 0 254 0 251 55 0 254 55 275 0 181 172 0 243 70 270 264 83 280 214 243 230 179 211 175 215 166 301 0 292 60 266 290 182 251 83 0 290 271 0 14 13 73 0 88 220 185 218 37 68 240 0 103 0 129 100 147 128 129 0 170 56 0 0 0 22 0 0 0 194 0 0 0 42 0 0 120 0 267 106 100 186 205 134 5 5 0 25 113 195 0 160 153 292 305 321 6 341 311 17 337 317 320 0 81 0 0 9 11 249 0 229 100 96 122 130 224 149 179 91 118 89 200 98 68 240 0 12 142 0 0 111 91 103 105 105 210 150 95 144 6 0 0 85 85 214 0 118 83 220 223 148 0 154 152 0 0 168 187 135 97 30 97 110 162 243 6 158 0 225 5 0 0 0 27 0 0 0 0 69 0 22 95 281 137 22 0 0 162 212 0 125 0 0 164 0 201 0 167 0 171 118 75 242 21 47 13 16 0 205 157 199 141 15 152 102 152 163 188 110 2 201 223 152 0 172 278 64 159 251 208 54 21 11 252 57 282 268 59 0 191 0 75 85 288 109 112 112 114 92 104 108 105 149 159 24 262 0 31 268 258 267 274 266 80 19 133 201 22 22 258 240 228 261 22 248 315 128 7 271 103 235 220 139 6 8 21 252 263 258 21 5 156 196 165 0 64 0 0 169 0 57 162 161 19 169 169 48 304 190 273 36 8 236 303 162 143 286 176 0 293 167 198 181 179 49 266 6 203 290 178 165 0 0 0 0 0 0 0 0 0 0 166 0 0 303 0 0 143 316 64 150 133 131 133 317 60 307 313 9 0 196 218 215 194 206 223 119 55 212 59 90 195 0 144 138 141 173 0 5 0 26 16 203 151 41 0 0 0 213 44 271 211 216 213 12 0 11 146 192 192 192 191 143 147 150 244 236 224 242 237 244 127 
0 194 0 0 0 0 0 0 0 0 0 0 0 0 0 0 0 0 0 2 0 0 0 0 0 0 0 0 0 0 0 0 0 0 0 0 0 0 0 0 0 0 0 0 1 1 0 1 0 0 1 0 0 0 0 0 0 0 0 0 0 0 0 0 0 0 0 186 0 0 0 0 0 0 0 0 0 0 0 0 0 0 0 0 0 0 0 0 0 0 0 0 0 0 0 0 0 0 0 0 0 0 0 0 0 0 0 0 0 0 0 0 0 0 0 0 0 0 0 0 0 0 0 0 0 0 0 292 314 326 0 341 320 0 337 326 325 0 27 81 0 0 0 0 0 0 0 1 0 0 0 1 0 0 1 0 0 0 0 0 0 0 0 0 0 1 0 0 0 0 2 0 0 0 0 0 0 0 0 0 0 0 0 0 0 0 126 0 0 0 0 0 0 0 0 0 0 0 0 0 0 0 0 0 0 0 0 0 0 0 0 0 0 0 0 0 0 0 0 0 0 0 0 2 0 0 0 0 0 0 205 0 172 0 0 0 0 0 0 0 0 0 0 0 0 2 0 0 0 0 0 0 0 0 0 0 0 0 0 0 0 0 0 0 0 0 0 0 1 0 0 0 0 0 0 0 0 0 0 0 0 0 0 0 0 0 0 0 162 0 0 0 0 0 0 0 0 0 0 0 0 2 0 0 0 3 2 0 0 0 2 0 0 0 2 0 0 0 0 0 0 0 0 0 0 0 0 0 0 0 0 0 0 0 0 0 0 0 0 0 0 0 308 0 2 0 0 241 307 0 0 291 0 0 298 0 0 0 0 0 0 0 2 2 0 0 0 1 0 0 1 1 1 1 0 0 0 0 0 311 0 0 0 320 0 0 0 0 0 325 0 315 321 0 0 0 0 0 0 0 0 0 0 0 0 0 0 0 0 0 0 0 0 0 0 0 0 0 0 0 0 0 0 0 0 0 0 0 0 0 0 0 0 0 0 0 0 0 0 0 252 243 231 249 244 252 0 
0 1 0 1 0 0 0 0 0 0 0 0 0 0 0 0 0 1 0 0 0 0 0 0 0 0 0 0 0 0 0 0 0 0 0 0 0 0 0 0 6 0 0 0 1 1 0 246 0 0 6 0 0 0 1 1 0 1 0 0 0 0 0 0 0 6 0 185 0 0 0 0 0 0 148 0 0 0 0 1 0 1 0 0 1 0 0 0 0 0 0 0 0 0 0 0 0 1 0 0 0 0 0 0 0 0 0 0 0 0 0 0 0 0 0 0 0 0 0 0 0 0 0 0 0 0 0 295 1 324 0 344 8 0 340 320 323 0 2 0 0 0 0 0 0 0 0 0 0 0 0 0 0 1 0 0 0 0 0 0 0 0 0 0 1 0 0 0 0 0 0 1 0 0 0 0 0 0 0 0 0 1 0 0 0 0 0 0 0 1 0 0 1 0 0 0 0 0 0 0 0 0 0 1 0 0 0 0 0 0 0 0 0 0 0 0 0 1 0 0 0 0 1 0 0 0 0 0 0 0 0 0 170 0 0 0 0 0 0 0 0 0 0 0 0 0 0 0 0 0 0 0 0 0 0 0 1 0 0 1 0 0 0 0 0 0 0 0 0 0 0 0 0 0 0 0 1 0 1 0 0 0 0 0 0 0 0 0 0 0 0 0 0 271 0 0 0 0 0 0 0 0 0 0 1 0 1 0 0 0 0 0 0 0 0 0 0 0 0 0 0 0 0 1 0 0 0 0 0 1 0 1 1 0 1 0 0 0 0 0 0 0 1 0 0 1 0 0 1 0 0 289 0 0 296 0 1 0 0 0 0 1 0 1 0 0 0 0 0 0 1 0 0 0 0 0 0 0 0 1 0 0 0 319 0 0 0 0 0 1 0 1 1 1 0 0 0 0 0 0 0 0 0 0 0 0 0 0 0 0 0 0 0 1 0 0 1 0 0 0 0 0 0 0 0 0 1 1 1 0 0 0 0 1 1 1 1 0 0 1 247 239 227 245 240 247 0 
0 0 0 2 0 0 1 0 0 0 0 0 0 0 0 0 0 0 0 266 0 0 0 0 0 0 0 0 0 0 0 0 0 0 1 0 0 0 0 0 0 0 0 0 0 0 0 0 0 0 0 0 280 0 0 0 0 0 0 0 0 301 0 292 0 0 290 0 0 0 0 290 0 0 0 2 0 0 0 0 0 0 0 0 0 0 0 0 0 0 0 0 0 0 0 0 0 0 0 0 0 0 0 0 0 0 0 0 0 0 0 0 1 0 0 0 0 0 0 0 0 0 0 0 0 0 0 0 0 0 0 0 0 0 0 0 0 0 0 0 1 0 0 0 0 0 0 0 0 0 0 0 0 0 0 0 0 0 0 0 0 0 0 0 0 0 0 0 0 0 2 0 0 0 0 0 0 0 0 0 0 0 0 0 0 0 0 0 0 0 0 0 0 0 0 0 0 0 0 0 0 0 0 0 0 0 0 0 0 0 0 0 0 0 0 0 0 281 0 0 0 0 0 2 0 0 0 0 0 0 205 0 0 0 0 0 0 0 0 0 0 0 0 0 0 0 0 0 0 0 0 0 0 0 0 0 0 0 0 0 0 0 0 251 0 0 0 0 0 0 0 0 0 0 0 0 0 0 288 0 0 0 0 0 0 0 0 0 0 0 0 0 0 0 0 0 0 0 0 1 0 0 0 0 258 3 228 0 0 0 0 128 0 0 2 1 1 0 0 0 0 252 0 0 0 0 0 0 0 0 0 0 0 0 0 0 0 0 0 0 0 0 304 190 1 0 0 1 0 0 0 1 0 0 0 167 0 0 0 0 0 0 1 290 0 0 0 0 0 0 0 0 0 0 0 0 0 0 0 0 0 0 0 316 0 0 0 0 0 0 0 0 0 2 0 0 0 0 0 0 0 0 0 0 0 0 0 0 0 0 0 0 0 0 0 0 0 0 0 0 0 0 0 0 0 0 0 0 0 0 0 0 0 0 0 0 0 0 0 0 0 0 0 0 0 244 0 
0 0 0 0 0 0 0 0 0 0 0 0 0 0 0 0 0 0 1 266 0 0 1 0 0 0 0 0 0 0 0 0 0 0 0 0 0 0 0 0 0 0 0 0 0 0 0 0 0 0 0 0 280 0 0 0 0 0 0 0 0 301 0 292 0 0 290 0 0 0 0 290 271 0 0 0 0 0 0 220 0 0 0 0 1 0 0 0 0 0 0 0 0 0 1 0 0 0 0 0 0 0 0 0 0 0 0 0 0 0 0 0 0 0 0 0 0 0 0 0 0 0 0 0 0 0 0 0 0 0 0 0 0 0 0 0 0 0 0 0 0 0 0 0 0 0 0 0 0 0 0 0 0 0 0 0 0 0 0 0 0 0 0 0 0 0 0 0 0 0 0 0 0 0 0 0 0 0 0 0 0 0 0 0 0 0 0 0 0 0 0 0 0 0 0 0 1 0 0 0 0 0 0 0 0 0 0 0 0 0 0 0 0 0 0 0 0 281 0 0 0 0 0 0 0 125 0 0 0 0 0 0 0 0 0 0 0 0 0 0 0 0 0 0 0 0 0 0 0 0 0 0 0 0 0 0 0 1 0 0 0 0 0 0 0 0 0 0 252 0 0 0 0 0 1 0 0 0 0 0 0 0 0 0 0 0 0 0 0 0 0 0 0 0 0 0 0 0 0 0 0 1 0 0 258 0 228 0 0 0 315 128 0 0 0 0 0 0 0 0 0 1 263 258 0 0 0 0 0 0 0 0 0 0 0 0 0 0 0 0 0 0 0 0 0 0 0 0 0 0 0 0 0 0 0 0 0 0 0 0 0 0 0 290 0 0 0 0 0 0 0 0 0 0 0 0 0 0 0 0 0 0 0 0 0 0 0 0 0 0 0 0 0 0 0 0 0 0 0 0 0 0 0 0 0 0 0 0 0 0 0 0 0 0 0 0 0 0 0 0 0 0 0 0 0 0 0 0 0 0 0 0 0 0 0 0 0 0 0 0 244 236 224 242 0 244 0 
65 191 37 0 151 0 191 20 184 0 182 258 61 11 224 61 6 0 146 266 237 0 166 240 0 0 56 247 240 0 249 121 18 231 0 254 0 251 55 0 254 55 275 0 181 172 0 243 70 270 264 83 280 214 243 230 179 211 175 215 166 301 0 292 60 266 290 182 251 0 0 290 271 0 14 13 73 0 88 220 185 218 37 68 240 0 103 0 129 100 147 128 129 0 170 56 0 0 0 22 0 0 0 194 0 0 0 42 0 0 120 0 267 106 100 186 205 134 0 0 0 25 113 195 0 160 153 292 305 321 6 341 311 17 337 317 320 0 81 0 0 9 11 249 0 229 100 96 122 130 224 149 179 91 118 89 200 98 68 240 0 0 142 0 0 111 91 103 105 105 210 150 95 144 0 0 0 85 85 214 0 118 83 220 223 148 0 154 152 0 0 168 187 135 97 30 97 110 162 243 6 158 0 225 5 0 0 0 27 0 0 0 0 0 0 0 95 281 137 0 0 0 162 212 0 125 0 0 164 0 201 0 167 0 171 118 0 242 0 47 0 0 0 205 157 199 141 0 152 102 152 163 188 110 2 201 223 152 0 172 278 64 159 251 208 54 21 0 252 57 282 268 59 0 191 0 75 85 288 109 112 112 114 92 104 108 105 149 159 24 262 0 31 268 258 267 274 266 80 19 133 201 22 22 258 240 228 261 22 248 315 128 7 271 103 235 220 139 0 0 21 252 263 258 21 0 156 196 165 0 64 0 0 169 0 57 162 161 19 169 169 48 304 190 273 36 8 236 303 162 143 286 176 0 293 167 198 181 179 49 266 0 203 290 178 165 0 0 0 0 0 0 0 0 0 0 166 0 0 303 0 0 143 316 64 150 133 0 133 317 60 307 313 0 0 196 218 215 194 206 223 119 55 212 59 90 195 0 144 138 141 173 0 0 0 26 16 203 151 41 0 0 0 213 44 271 211 216 213 12 0 11 146 192 192 192 191 143 147 150 244 236 224 242 237 244 127 
0 0 0 0 0 0 0 0 0 0 0 0 0 0 0 0 0 0 10 0 0 0 0 0 0 0 0 0 0 0 0 0 0 1 0 0 0 0 0 0 0 0 0 0 0 0 0 0 0 0 0 0 1 0 0 0 0 0 0 1 1 1 0 1 0 0 1 0 0 0 0 1 0 0 0 0 0 0 0 0 0 0 0 0 0 0 0 0 0 0 0 0 0 0 0 0 0 0 0 0 0 0 0 0 0 0 0 0 0 0 0 0 0 0 0 193 0 0 0 0 0 0 0 0 0 0 0 0 0 328 0 0 318 0 344 0 327 0 0 0 0 0 0 0 0 0 0 0 0 0 0 0 0 0 0 0 0 0 0 0 0 0 0 0 0 0 0 0 0 0 0 0 0 0 0 0 0 0 0 0 0 0 0 0 0 0 0 0 0 0 0 0 0 0 0 0 0 0 0 0 0 0 0 0 0 0 0 0 0 0 0 0 0 0 0 0 0 0 0 0 0 0 0 0 0 0 0 0 0 0 0 0 0 0 0 0 0 0 0 0 0 0 0 0 0 0 0 0 0 0 0 0 0 0 0 0 0 162 0 0 1 0 0 0 0 0 0 0 0 0 0 268 0 0 0 0 0 0 295 0 0 0 0 0 0 0 0 0 0 0 1 0 0 0 0 0 0 0 0 0 0 0 0 0 0 1 0 1 0 0 1 0 0 1 0 0 0 0 0 0 0 0 1 0 0 0 0 0 0 0 1 0 0 0 0 0 0 0 0 0 0 0 2 0 0 0 0 0 0 0 0 2 0 0 2 0 0 0 0 0 0 0 0 0 0 0 0 0 0 0 0 0 0 0 0 0 0 0 0 0 0 0 0 3 0 0 0 0 0 0 0 0 0 0 0 0 0 0 0 0 0 0 0 0 0 0 0 0 0 0 0 0 0 0 0 0 0 0 0 0 0 0 0 0 0 0 0 0 0 0 0 0 0 0 0 0 0 0 0 0 0 0 0 0 0 0 0 
0 0 0 0 0 0 0 0 0 0 0 0 0 0 1 0 0 0 0 0 0 0 0 0 0 0 0 0 0 0 0 0 0 0 0 0 0 0 0 0 0 0 0 0 1 1 0 0 0 0 0 1 0 0 245 0 0 0 0 0 0 0 0 0 0 0 0 1 0 0 0 0 273 0 0 0 0 0 0 222 0 0 0 1 0 0 0 0 130 0 0 129 0 0 0 0 0 0 1 0 0 0 1 0 0 0 0 0 0 0 0 0 0 0 0 0 0 0 0 0 0 0 0 0 0 0 0 296 309 325 0 344 315 0 341 321 324 0 1 0 0 0 0 0 79 0 0 0 0 0 0 0 0 0 0 0 0 0 0 0 0 0 0 0 0 0 0 0 0 0 0 0 0 0 0 0 0 0 0 0 0 0 0 0 0 0 0 0 0 0 0 0 0 0 0 0 0 0 0 0 0 0 0 0 1 0 0 0 0 0 0 0 0 0 0 0 0 0 0 0 0 0 0 0 0 0 0 0 166 0 0 0 1 34 0 0 0 0 0 0 0 0 0 0 0 0 0 0 154 104 154 0 0 0 0 0 0 0 0 0 0 0 0 0 0 0 0 0 0 0 0 0 0 0 0 0 0 0 0 0 0 0 0 0 0 0 0 0 0 0 0 0 0 0 0 0 0 0 0 0 0 0 0 0 0 241 0 0 0 0 0 0 0 0 0 0 0 0 0 0 0 0 0 0 0 0 0 0 0 0 0 0 0 0 0 0 0 0 0 0 0 0 307 0 1 0 0 1 307 0 0 286 0 0 297 0 0 0 0 0 0 0 0 0 0 0 0 0 0 0 0 0 0 0 0 0 0 0 0 307 0 0 0 1 0 0 0 0 0 321 0 311 317 1 0 0 0 0 0 0 0 0 1 0 0 0 0 0 0 0 0 0 0 0 0 0 0 0 0 1 0 0 0 0 46 0 0 0 0 0 0 0 0 0 0 0 0 0 0 0 0 0 0 0 0 0 0 
0 0 0 0 0 0 0 0 0 0 0 0 0 0 0 0 0 0 0 0 0 0 0 0 0 0 0 0 0 0 0 0 0 0 0 0 0 0 0 0 0 0 0 0 0 0 0 0 0 0 0 0 0 0 0 0 0 0 0 0 0 0 0 0 0 0 0 0 0 0 0 0 0 0 0 0 0 0 0 0 0 0 0 0 0 0 0 0 0 0 0 0 0 0 0 0 0 0 0 0 0 0 0 0 0 0 0 0 0 0 0 0 0 0 0 0 0 0 0 0 0 0 0 0 0 0 0 0 0 0 0 0 0 0 0 0 0 0 0 0 0 0 0 0 0 0 0 0 0 0 0 0 0 0 0 0 0 0 0 0 0 0 0 0 0 0 0 0 0 0 0 0 0 0 0 0 0 0 0 0 0 0 0 0 0 0 0 0 0 0 0 0 0 0 0 0 0 0 0 0 0 0 0 0 0 0 0 0 0 0 0 0 0 0 0 0 0 0 0 0 0 0 0 0 0 0 0 0 0 0 0 0 0 0 0 0 0 0 0 0 0 0 0 0 0 0 0 0 0 0 0 0 0 0 0 0 0 0 0 0 0 0 0 0 0 0 0 0 0 0 0 0 0 0 0 0 0 0 0 0 0 0 0 0 0 0 0 0 0 0 0 0 0 0 0 0 0 0 0 0 0 0 0 0 0 240 0 0 0 0 0 0 0 0 0 0 0 0 0 0 0 0 0 0 0 0 0 0 0 0 0 0 0 0 0 0 0 0 0 0 0 0 0 0 0 0 0 0 0 0 0 0 0 0 0 0 0 0 0 0 0 0 0 0 0 0 0 0 0 0 0 0 0 0 0 0 0 0 0 0 0 0 0 0 0 0 0 0 0 0 0 0 0 0 0 0 0 0 0 0 0 0 0 0 0 0 0 0 0 0 0 0 0 0 0 0 0 0 0 0 0 0 0 0 0 0 0 0 0 0 0 0 0 0 0 0 0 0 0 0 0 0 0 0 0 0 0 
2 3 0 0 3 0 4 0 3 1 2 3 0 0 4 1 0 0 2 2 4 0 4 4 0 0 3 4 4 0 4 2 0 4 0 4 0 4 3 0 2 3 4 0 1 0 0 3 2 4 3 3 4 3 4 3 2 3 3 4 4 4 0 4 2 2 4 0 4 1 0 5 4 0 3 3 0 0 3 2 2 2 2 0 2 2 2 7 1 0 3 1 2 0 2 0 0 3 3 0 0 0 3 3 0 2 0 0 0 3 3 0 3 1 1 4 3 2 0 0 0 2 4 4 0 1 3 3 4 3 0 4 3 0 3 4 3 0 1 3 2 0 0 4 0 4 0 0 0 0 3 2 3 1 2 1 3 1 2 3 0 0 1 1 0 2 1 1 1 1 2 0 1 2 0 3 0 3 3 3 3 4 2 3 3 4 3 4 4 3 3 1 2 3 0 0 3 3 4 4 0 1 0 4 0 0 0 0 0 0 0 0 0 0 0 0 3 4 3 0 0 1 1 2 0 4 2 1 3 0 4 1 3 0 3 4 0 4 0 1 0 0 0 1 1 4 1 0 1 1 1 1 3 3 0 3 2 2 1 1 4 2 3 3 3 0 0 0 4 0 3 3 1 0 2 1 0 0 4 0 3 3 3 3 0 0 0 0 3 0 4 0 0 268 3 4 4 4 2 2 2 3 0 0 5 5 4 4 0 3 4 3 0 4 2 4 4 4 0 0 0 4 2 4 0 0 3 2 3 3 2 3 0 3 3 1 3 3 1 3 3 0 3 3 3 0 0 3 3 3 3 3 3 0 3 3 3 3 3 0 5 0 4 6 3 3 3 3 1 3 3 3 3 3 3 3 3 3 3 3 1 3 3 3 3 3 3 1 3 3 1 3 3 0 0 3 0 0 3 3 4 0 2 1 0 2 1 0 0 3 3 4 1 1 0 0 1 2 2 2 1 1 0 3 0 3 3 3 3 0 0 0 0 2 2 2 2 1 1 2 3 4 3 3 3 3 1 
0 0 0 0 0 0 0 0 0 0 0 0 0 0 0 0 0 0 0 266 0 0 0 0 0 0 0 0 0 0 0 0 0 0 0 0 0 0 0 0 0 0 0 0 0 0 0 0 0 270 0 0 0 214 243 230 0 211 0 0 0 0 0 0 0 0 0 0 0 0 0 0 271 0 0 2 0 0 0 0 0 0 0 0 0 0 0 0 0 0 0 0 0 0 0 0 0 0 0 0 0 0 0 0 0 0 0 0 0 0 0 0 0 0 0 0 0 0 0 0 0 0 0 0 0 0 0 0 0 0 0 0 0 0 0 0 0 0 0 0 0 0 0 0 0 0 0 0 0 0 0 0 0 0 0 0 0 0 0 0 0 0 0 0 0 0 0 0 0 0 0 0 0 0 0 0 0 0 0 0 0 0 0 0 0 0 0 0 0 0 0 0 0 0 0 0 0 0 0 0 0 0 0 0 0 0 0 0 0 0 0 0 0 0 0 0 0 0 0 0 0 0 0 0 0 0 0 0 0 0 0 0 0 0 0 0 0 0 0 0 0 0 0 0 0 0 0 0 0 0 0 0 0 0 0 0 0 0 0 0 0 0 0 0 0 0 0 0 0 0 0 0 0 0 0 0 0 0 0 0 0 0 0 0 0 0 0 0 0 0 0 0 0 0 0 0 0 0 0 0 0 0 0 0 0 0 228 0 0 0 0 128 0 0 0 0 0 0 0 0 0 0 0 258 0 0 0 0 0 0 0 0 0 0 0 0 0 0 0 0 0 0 0 0 0 0 0 0 0 0 0 0 0 0 0 0 0 0 0 0 0 0 0 0 0 0 0 0 0 0 0 0 0 0 0 0 0 0 0 0 0 0 0 0 0 0 0 0 0 0 0 0 0 0 0 0 0 0 0 0 0 0 0 0 0 0 0 0 0 0 0 0 0 0 0 0 0 0 0 0 0 0 0 0 0 0 0 0 0 0 0 0 0 0 0 0 0 0 0 0 0 0 0 0 0 0 0 
0 3 0 10 0 0 0 0 0 0 184 260 0 0 0 0 0 0 10 272 0 0 0 242 0 0 0 249 242 0 251 0 0 0 0 0 0 254 0 0 10 0 0 0 185 176 0 246 0 0 7 140 0 0 0 0 0 0 0 0 0 6 0 2 0 9 0 187 254 4 0 0 0 0 149 0 0 0 0 0 4 2 0 0 5 0 0 0 0 0 2 0 3 0 5 0 0 100 147 0 0 0 89 0 0 0 0 0 0 0 0 0 0 0 0 0 0 0 0 0 0 0 0 0 0 0 0 295 306 323 0 342 312 0 338 319 323 0 0 80 0 0 0 253 0 0 2 0 2 2 0 0 8 0 0 0 0 0 0 0 0 0 0 0 0 115 0 0 0 0 212 0 0 0 0 76 0 99 99 0 74 0 87 0 0 0 131 0 0 8 9 0 0 0 2 0 0 0 0 0 0 0 0 0 0 2 0 0 0 0 0 0 0 0 0 0 0 288 0 0 4 0 0 214 0 0 0 0 0 0 3 0 174 0 0 0 0 0 0 0 0 0 0 0 0 0 0 0 0 0 0 0 0 0 0 0 0 10 0 188 0 0 0 252 0 0 0 0 0 0 284 0 0 0 0 0 0 0 0 0 0 0 0 0 0 0 0 0 161 0 0 0 0 8 0 269 276 268 0 36 0 0 0 0 263 0 237 0 0 0 0 137 0 0 0 3 236 0 0 0 0 0 265 0 0 0 5 5 5 2 0 8 0 3 2 5 5 5 0 3 3 0 4 199 276 15 0 242 306 164 146 292 0 0 299 0 201 0 0 0 0 0 211 299 8 0 2 2 9 2 2 2 2 2 2 10 10 10 2 306 2 2 0 321 0 154 2 0 2 320 0 310 316 12 0 0 0 0 0 0 0 0 0 0 0 0 0 3 0 0 0 0 0 8 0 0 0 213 6 0 0 0 0 224 0 2 8 8 227 0 0 0 0 0 0 0 0 0 0 0 253 245 233 251 246 255 129 
0 0 0 0 151 0 0 0 0 0 0 0 0 0 0 0 0 0 0 266 0 0 0 0 0 0 0 0 0 0 0 0 0 231 0 0 0 0 0 0 0 0 0 0 0 0 0 243 0 270 264 0 280 0 0 0 0 0 0 215 166 301 0 292 0 266 0 0 0 0 0 0 0 0 0 0 0 0 0 0 0 0 0 0 0 0 0 0 0 0 0 0 0 0 0 0 0 0 0 0 0 0 0 0 0 0 0 0 0 0 0 0 0 0 0 0 0 0 0 0 0 0 0 0 0 0 0 0 0 321 0 0 311 0 337 0 320 0 0 0 0 0 0 0 0 0 0 0 0 0 0 0 0 0 0 0 0 0 0 0 0 0 0 0 0 0 0 0 0 0 0 0 0 0 0 0 0 0 0 0 0 0 0 0 0 0 0 0 0 0 0 0 0 0 0 0 0 0 0 0 0 0 0 0 0 0 0 0 0 0 0 0 0 0 0 0 0 281 0 0 0 0 0 0 0 0 0 0 0 0 0 0 167 0 0 0 0 0 0 0 0 0 0 0 0 0 0 0 0 0 0 0 0 0 0 0 223 0 0 0 0 0 0 0 0 0 0 0 0 0 0 0 0 0 0 0 0 0 0 0 0 0 0 0 0 0 0 0 0 0 262 0 0 0 0 267 274 266 0 0 0 0 0 0 0 0 0 261 0 248 0 0 0 271 0 235 0 0 0 0 0 0 263 258 0 0 0 0 0 0 0 0 0 0 0 0 0 0 0 0 0 0 304 0 0 0 0 236 0 0 0 0 0 0 0 0 0 0 0 0 0 0 0 290 0 0 0 0 0 0 0 0 0 0 0 0 0 0 0 0 0 0 0 316 0 0 0 131 0 0 0 0 0 0 0 0 0 0 0 0 0 0 0 0 0 0 0 0 0 0 0 0 0 0 0 0 0 0 0 0 0 0 0 0 0 0 0 0 0 0 0 0 0 0 0 0 0 0 0 0 244 236 0 242 237 244 0 
0 195 0 0 0 0 0 0 0 0 0 0 0 0 0 0 0 0 0 0 0 0 0 0 0 0 0 0 0 0 0 0 0 0 0 0 0 0 0 0 1 0 0 0 0 0 0 2 0 0 0 0 0 0 0 0 0 0 0 0 0 0 0 0 0 1 0 187 0 0 0 0 0 0 0 0 0 0 0 0 0 0 0 0 0 0 0 0 0 0 0 0 0 0 0 0 0 0 0 0 0 0 0 0 0 0 0 0 0 0 0 0 0 0 0 0 0 0 0 0 0 0 0 0 0 0 0 298 311 327 0 346 317 0 343 323 326 0 17 82 0 0 0 0 0 0 0 0 0 0 0 0 0 0 0 0 0 0 0 0 0 0 0 0 0 0 0 0 0 0 0 0 0 0 1 0 0 0 0 1 0 0 0 1 1 0 127 0 0 0 1 0 0 0 0 0 0 0 0 0 0 0 0 0 0 0 0 0 0 0 0 0 0 0 0 0 0 0 0 0 0 0 0 0 0 0 0 0 0 0 205 0 172 0 0 0 0 0 0 0 0 0 0 0 0 0 0 0 0 0 0 0 0 0 0 0 1 0 0 0 0 0 0 0 0 0 0 0 0 0 0 0 0 0 0 0 0 0 0 0 0 0 0 0 0 0 0 0 0 0 0 0 0 0 0 0 0 0 0 0 0 2 0 0 0 0 0 0 0 0 0 0 0 0 0 0 0 0 0 0 0 0 0 0 0 0 0 0 0 0 0 0 0 0 0 0 0 0 0 0 0 0 309 0 0 0 0 0 309 0 0 288 0 0 299 0 0 0 0 0 0 0 0 0 0 0 0 0 0 0 0 0 0 0 0 0 0 0 0 309 0 0 0 318 0 0 0 0 0 323 0 313 319 0 0 0 0 0 0 0 0 0 0 0 0 0 0 0 0 0 0 0 0 0 0 0 0 0 0 0 0 0 0 0 0 0 0 0 0 0 0 0 0 0 0 0 0 0 0 0 248 240 228 246 241 248 0 
0 194 0 2 0 1 0 0 0 0 0 261 0 0 0 0 0 1 0 0 0 0 0 0 0 0 0 0 0 0 0 0 0 0 0 0 0 0 0 0 2 0 0 0 0 0 0 246 0 0 1 1 0 0 0 0 0 0 0 0 0 0 0 0 0 1 0 1 0 0 0 0 0 0 1 2 0 0 0 0 0 0 0 0 0 0 0 0 0 0 0 0 0 0 0 0 0 0 0 0 0 0 0 0 0 0 0 0 0 0 0 0 0 0 0 0 0 0 0 0 0 0 0 0 0 0 0 296 314 325 0 341 320 0 337 326 324 0 27 0 0 0 0 0 0 0 0 0 0 0 0 5 1 0 0 0 0 0 0 0 0 0 0 0 0 0 0 0 0 0 0 0 0 0 0 0 0 0 0 0 0 0 1 0 0 0 126 0 0 1 0 0 0 0 0 0 0 0 0 0 0 0 0 0 0 0 0 0 0 0 0 0 0 0 0 0 0 0 0 0 0 0 0 0 0 0 0 0 0 0 204 0 1 0 0 0 0 0 0 0 0 1 0 0 0 0 0 0 0 0 0 0 0 0 0 0 2 0 0 175 0 0 0 0 0 0 0 0 0 0 0 0 0 0 0 0 0 0 0 0 0 0 0 0 0 0 0 0 0 0 0 0 0 0 0 0 0 0 0 0 0 2 0 0 0 0 1 0 0 0 1 1 0 0 0 0 0 0 0 0 0 1 0 0 0 0 0 0 0 0 0 0 0 0 0 0 0 0 0 0 0 0 309 0 0 1 0 240 1 1 1 289 0 0 297 0 0 184 182 1 0 0 0 0 0 0 0 0 0 0 0 0 0 0 0 0 0 0 0 311 0 0 0 321 0 1 0 0 0 325 0 315 321 0 0 0 0 0 0 0 0 0 0 0 0 1 0 0 0 0 0 0 0 1 0 0 0 0 0 0 0 0 0 0 0 0 2 0 0 0 0 0 0 0 0 0 0 0 0 0 252 243 231 249 244 252 0 
0 0 0 0 0 0 0 0 0 0 0 0 0 0 0 0 0 0 0 266 0 0 1 0 0 0 0 0 0 0 0 0 0 0 0 0 0 0 1 0 3 1 0 0 181 172 0 243 0 270 3 0 1 214 243 4 0 3 0 0 0 1 0 1 0 3 0 182 0 0 0 290 0 0 145 0 0 0 0 0 0 2 0 0 0 0 0 0 0 0 0 0 0 0 0 0 0 93 0 0 0 0 0 0 0 0 0 1 0 0 0 0 0 0 0 0 0 0 0 0 0 0 0 0 0 0 0 292 305 321 0 341 5 0 337 317 320 0 5 78 0 0 0 0 0 0 0 0 0 0 0 0 0 0 0 0 0 0 0 0 0 0 0 1 1 0 0 0 0 0 0 1 0 0 0 0 0 0 0 0 0 3 0 0 0 0 0 0 0 0 0 0 0 0 0 0 0 0 0 0 0 0 0 2 0 0 0 0 0 0 0 0 0 0 0 0 0 281 0 0 0 0 0 0 0 0 0 0 0 0 1 0 167 0 171 0 0 0 0 0 0 0 0 0 0 0 0 0 0 0 0 0 0 0 0 0 3 0 0 172 0 0 0 251 0 0 0 1 0 0 0 0 0 0 1 0 1 0 288 0 0 0 0 0 0 0 0 0 0 0 1 0 0 268 0 0 1 0 3 0 0 1 0 0 258 0 228 0 0 1 1 128 0 0 0 0 0 0 0 0 0 0 0 258 0 0 0 0 0 1 0 1 0 0 1 0 0 0 0 0 0 0 304 0 0 1 0 0 303 0 0 286 0 0 293 3 198 0 0 0 266 3 0 290 0 0 0 0 0 0 4 0 0 0 0 0 0 0 0 303 0 0 0 316 0 0 0 0 0 317 0 307 313 1 0 0 0 0 0 0 0 0 1 0 0 0 0 0 0 0 0 0 0 3 0 0 0 0 0 1 0 0 0 0 0 0 211 216 213 0 0 0 0 2 2 2 2 0 0 2 244 236 224 242 237 244 0 
0 0 0 2 0 0 1 0 0 0 0 0 0 0 0 0 0 0 0 0 0 0 0 0 0 0 0 0 0 0 0 0 0 0 1 0 0 0 0 0 0 0 0 0 0 0 0 0 0 0 0 0 0 0 0 0 0 0 0 0 0 0 0 0 0 0 0 0 0 0 0 0 0 0 0 2 0 0 0 0 0 0 0 0 0 0 0 0 0 0 0 0 0 0 0 0 0 0 0 0 0 0 0 0 0 0 0 0 0 0 0 0 1 0 0 0 0 0 0 0 0 0 0 0 0 0 0 0 0 0 0 0 0 0 0 0 0 0 0 0 1 0 0 0 0 0 0 0 0 0 0 0 0 0 0 0 0 0 0 0 0 0 0 0 0 0 0 0 0 0 1 0 0 0 0 0 0 0 0 0 0 0 0 0 0 0 0 0 0 0 0 0 0 0 0 0 0 0 0 0 0 0 0 0 0 0 0 0 0 0 0 0 0 0 0 0 0 0 0 0 0 0 0 1 0 0 0 0 0 0 0 0 0 0 0 0 0 0 0 0 0 0 0 0 0 0 0 0 0 0 0 0 0 0 0 0 0 0 0 0 0 0 0 1 0 0 0 0 0 0 0 0 0 0 0 0 0 0 0 0 0 0 0 0 0 0 0 0 0 0 0 0 0 0 0 0 0 0 0 1 0 0 0 0 0 1 0 0 0 0 0 0 0 0 1 1 1 0 0 0 0 0 0 0 0 0 0 0 0 0 0 0 0 0 0 0 0 0 0 0 0 0 309 1 0 0 0 240 0 0 0 1 0 0 0 0 0 0 0 0 0 0 0 0 0 0 0 0 0 0 0 0 0 0 0 0 0 0 0 0 0 0 0 321 0 0 0 0 0 0 0 0 0 1 0 0 0 0 0 0 0 0 0 0 0 0 0 0 0 0 0 0 0 0 0 0 0 0 0 0 0 0 0 0 0 0 0 0 0 0 0 0 0 0 0 0 0 0 0 0 0 0 0 0 0 252 0 
0 0 0 1 5 0 6 0 0 0 0 9 0 0 6 0 3 0 6 5 0 0 5 1 0 0 1 1 1 0 1 2 0 231 0 1 0 1 1 0 5 1 1 0 0 0 0 5 0 277 5 0 280 4 4 4 179 4 175 215 166 301 0 292 0 4 290 0 1 1 0 290 271 0 0 0 0 0 0 1 0 0 7 3 0 0 4 0 0 0 4 0 0 0 0 0 0 0 0 0 0 0 0 0 0 0 0 0 0 4 0 0 2 0 0 0 0 2 0 0 0 11 0 0 0 6 0 8 0 0 0 10 0 0 0 0 0 0 0 0 0 0 0 6 0 5 0 0 0 0 0 6 0 0 0 0 4 5 4 2 5 0 0 5 6 0 0 5 0 0 215 5 0 0 1 0 0 0 0 0 0 0 0 0 0 2 4 2 2 3 0 0 0 0 0 0 7 5 6 0 0 0 0 2 0 0 0 0 0 0 0 0 0 5 0 0 0 8 5 0 0 0 0 217 0 0 0 0 9 0 10 4 5 0 0 0 6 6 0 2 0 0 0 0 0 1 0 1 0 3 0 0 2 4 0 0 0 1 0 0 278 0 0 0 0 0 0 1 252 0 282 268 0 0 191 0 0 0 7 3 0 0 0 0 3 5 5 3 0 0 262 0 0 2 258 9 274 266 1 0 5 5 0 0 258 240 8 261 0 0 11 6 0 271 1 241 225 1 1 1 0 0 263 7 0 0 0 0 0 0 0 0 0 0 0 0 0 0 0 0 0 0 0 0 6 0 0 0 0 0 0 0 0 0 0 0 0 2 2 0 266 1 6 9 0 7 4 4 0 0 4 4 4 4 0 0 0 0 0 0 0 4 3 0 1 0 0 6 0 0 0 0 0 1 0 6 5 6 6 0 0 6 0 0 0 0 0 0 0 0 0 6 0 0 0 0 0 0 0 0 0 0 0 5 0 5 0 0 0 0 0 0 0 192 192 192 191 0 0 156 5 5 5 5 5 5 0 
0 0 0 2 1 0 3 0 0 0 1 1 0 0 224 0 0 0 0 1 0 0 1 1 0 0 0 0 0 0 1 1 0 1 2 1 0 1 0 1 1 0 1 0 0 1 0 1 0 1 1 0 1 0 243 1 1 0 1 1 1 1 0 1 0 1 1 1 1 0 0 0 271 0 1 3 0 0 0 223 0 1 1 70 1 0 1 1 130 1 1 129 1 0 1 1 0 1 1 0 0 0 1 0 0 0 0 0 0 1 1 0 2 0 0 1 1 1 0 0 0 1 1 0 0 0 1 292 305 321 0 341 311 0 337 317 320 0 1 1 3 0 1 1 80 1 1 1 0 1 1 1 1 1 1 1 0 1 0 1 0 0 1 1 1 1 1 0 0 0 4 1 1 0 0 1 1 1 1 0 1 0 0 0 0 1 1 1 1 1 1 1 1 0 0 0 1 1 1 1 0 0 0 0 6 0 0 0 0 0 0 0 0 1 1 0 0 1 1 0 0 1 0 4 0 1 1 0 168 0 1 0 0 34 0 1 1 1 0 0 0 0 0 0 1 1 0 0 154 105 154 0 0 1 0 0 1 1 1 1 1 1 0 2 1 0 0 0 1 1 1 1 1 0 1 1 0 0 0 0 0 0 0 0 0 0 0 0 0 0 1 0 0 1 1 1 1 1 1 3 0 1 0 0 1 240 1 1 0 1 1 0 0 1 3 3 2 0 0 0 0 0 1 1 0 0 0 1 1 0 0 0 0 1 0 1 0 0 1 1 1 0 304 3 275 0 0 4 303 0 1 286 0 0 293 0 0 0 0 0 1 0 1 1 0 0 1 1 1 0 1 1 1 1 0 0 1 0 0 303 0 1 1 5 0 0 0 1 0 317 0 307 313 78 0 0 0 0 0 1 0 0 56 1 1 0 0 1 0 0 0 0 1 1 0 0 1 1 1 42 1 1 0 1 45 1 1 1 1 0 0 0 1 1 1 1 1 0 0 1 1 1 1 1 0 3 1 
0 0 0 0 0 0 0 0 5 0 0 0 0 0 0 0 0 0 0 4 0 0 172 0 0 0 5 0 0 0 0 0 0 0 0 0 0 6 0 0 0 0 0 0 0 0 0 0 0 8 0 0 0 5 6 0 0 0 0 0 0 0 0 0 0 0 0 0 6 0 0 14 0 0 0 0 0 0 0 0 0 0 0 0 0 0 0 0 0 0 0 0 0 0 0 0 0 0 0 0 0 0 0 0 0 0 0 4 0 0 0 0 0 0 0 0 5 0 0 0 0 0 0 0 0 0 0 0 0 0 0 0 0 0 0 0 0 0 0 0 0 0 0 0 0 0 0 0 0 0 0 0 0 0 0 0 0 0 0 0 0 3 0 0 0 0 0 0 0 0 4 0 0 0 0 0 0 0 0 0 0 0 0 0 0 0 0 0 0 0 0 0 0 0 0 4 0 0 0 0 0 3 0 0 3 0 0 0 0 0 0 0 0 0 0 0 0 6 0 0 0 0 0 4 0 0 0 0 0 0 0 0 0 0 0 0 0 0 0 0 0 0 0 0 0 0 0 0 0 0 0 3 5 0 0 5 0 0 0 0 0 0 0 5 0 0 0 0 6 0 0 0 0 0 0 0 3 0 0 0 0 0 0 0 0 0 0 0 0 0 6 0 0 0 0 0 6 0 0 4 4 5 0 0 0 0 6 6 0 0 0 5 0 0 4 0 0 0 0 0 0 6 4 0 0 0 0 0 0 0 0 0 0 0 0 0 0 0 0 0 0 3 0 0 0 2 3 0 0 0 0 0 5 0 0 0 0 5 5 3 0 0 0 8 0 0 0 0 0 0 0 0 0 0 0 0 0 0 0 0 0 0 0 0 0 0 0 0 0 0 0 0 0 0 0 0 0 0 0 0 0 0 0 0 0 0 2 0 0 0 0 0 0 0 0 0 0 0 0 0 0 0 0 5 4 0 5 0 0 0 0 0 0 0 0 0 0 0 0 0 5 0 0 0 5 0 0 
0 0 2 0 151 0 0 0 0 0 0 0 2 0 0 0 0 0 0 266 0 0 2 0 0 0 2 0 0 0 0 0 0 231 0 0 0 0 2 0 2 2 0 0 0 0 0 243 0 270 264 0 280 0 0 0 2 0 2 215 166 301 0 292 0 8 2 0 0 0 0 290 2 0 0 0 0 0 0 0 0 0 0 0 0 0 0 0 0 0 0 0 0 0 2 0 0 0 0 0 0 0 0 0 0 0 0 2 0 0 0 0 0 0 0 0 0 0 0 0 0 0 0 0 0 0 0 0 0 321 0 0 311 0 337 0 320 0 0 0 2 0 0 0 0 0 0 0 0 0 0 0 0 0 0 0 0 0 0 0 0 0 0 0 0 0 0 0 0 0 0 0 0 0 0 0 0 0 0 0 0 0 0 0 0 0 0 0 0 0 0 0 0 0 97 0 0 0 0 0 0 0 0 2 0 0 0 0 0 0 0 0 0 0 0 2 0 281 0 2 0 0 0 0 0 0 0 0 2 0 2 0 167 0 0 0 0 0 0 0 2 0 0 0 0 0 0 0 0 0 0 0 0 0 0 0 223 0 0 0 0 0 0 0 0 0 0 2 2 0 2 0 0 0 0 0 0 0 0 0 0 0 0 0 0 0 0 0 0 2 262 0 0 0 0 267 274 266 0 0 0 0 0 0 0 0 0 261 0 248 315 2 0 271 0 235 2 2 2 0 0 0 263 258 0 2 0 0 0 0 0 0 0 0 0 0 0 0 0 0 0 0 304 0 0 0 0 236 0 0 0 0 0 0 0 0 0 0 0 0 0 0 0 290 0 0 0 0 0 0 0 0 0 0 0 0 0 0 0 0 0 0 0 316 0 0 0 131 0 0 0 0 0 0 0 0 0 0 0 0 0 0 0 0 0 0 0 0 0 0 0 0 0 0 0 0 0 0 0 0 0 0 0 0 2 0 0 0 0 0 0 0 0 0 0 0 0 0 0 0 244 236 2 242 237 244 0 
0 0 0 0 0 0 0 0 0 0 0 0 0 0 0 0 0 0 0 1 0 0 0 0 0 0 0 0 0 0 0 1 0 0 0 0 0 0 0 0 5 0 0 0 0 0 0 245 0 0 5 0 0 0 0 0 0 0 0 0 0 0 0 0 0 5 0 184 0 0 0 0 0 0 147 0 0 0 0 0 0 0 0 0 0 0 0 0 0 0 0 0 0 0 0 0 0 0 0 0 0 0 0 0 0 0 0 0 0 0 0 0 0 0 0 0 0 0 0 0 0 0 0 0 0 0 0 294 0 323 0 343 7 0 339 319 322 0 1 0 0 0 0 0 0 0 0 0 0 0 0 151 0 0 0 0 0 0 0 0 0 0 0 0 0 0 0 0 0 0 0 0 0 0 0 0 0 0 0 0 0 0 0 0 0 0 0 0 0 0 0 0 0 0 0 0 0 0 0 0 0 0 0 0 0 0 0 0 0 0 0 0 0 0 0 0 0 0 0 0 0 0 0 0 0 0 0 0 0 0 0 0 169 0 0 0 0 0 0 0 0 0 0 0 0 0 0 0 0 0 0 0 0 0 0 0 0 0 0 0 0 0 0 0 0 0 0 0 0 0 0 0 0 0 0 0 0 0 0 0 0 0 0 0 0 0 0 0 0 0 0 0 0 270 0 0 0 0 0 0 0 0 0 0 0 0 0 0 0 0 0 0 0 0 0 0 0 0 0 0 0 0 0 0 0 0 0 0 0 0 0 0 0 0 0 0 0 0 0 0 0 0 0 0 0 0 0 0 0 0 0 288 0 0 295 0 0 0 0 0 0 0 0 0 0 0 0 0 0 0 0 0 0 0 0 0 0 0 0 0 0 0 0 318 0 0 0 0 0 0 0 0 0 0 0 0 0 0 0 0 0 0 0 0 0 0 0 0 0 0 0 0 0 0 0 0 0 0 0 0 0 0 0 0 0 0 0 0 0 0 0 0 0 0 0 0 0 0 0 0 246 238 226 244 239 246 0 
41 191 2 32 151 0 191 0 189 1 182 258 3 0 229 1 0 66 2 266 244 0 172 240 0 0 56 247 240 0 249 126 0 231 1 254 0 251 55 0 254 55 275 0 1 0 0 243 2 270 264 83 280 4 243 230 179 211 175 215 166 301 0 292 2 2 290 0 251 1 0 290 271 0 145 3 0 0 1 220 3 2 30 0 2 1 2 123 1 0 2 1 134 0 2 0 0 93 135 0 0 0 82 2 0 1 0 18 0 119 124 0 267 1 1 192 205 134 0 0 0 6 2 195 0 163 159 292 305 321 0 341 311 0 337 317 320 0 12 78 2 0 0 249 0 229 1 0 1 1 4 2 2 93 110 91 200 1 68 240 0 0 1 1 0 111 2 1 1 1 210 0 1 3 2 1 0 90 90 3 1 1 88 3 3 152 123 158 156 1 96 3 2 2 0 30 97 2 166 243 0 1 0 225 0 0 1 0 0 0 0 0 0 0 0 57 99 281 2 53 0 1 165 212 0 125 2 1 164 0 201 1 167 0 2 118 0 242 58 49 2 43 0 208 157 199 1 0 1 1 1 1 188 3 0 201 223 2 1 175 278 2 159 251 208 12 0 44 252 0 282 268 1 0 3 1 75 0 288 1 112 112 114 92 1 1 2 1 159 3 262 0 0 268 258 267 274 266 3 3 2 201 0 0 258 240 228 261 0 248 315 128 0 271 103 235 220 139 0 0 0 252 263 258 0 3 2 2 2 2 2 2 2 2 2 1 2 2 1 2 2 33 304 190 273 0 2 236 303 162 143 286 176 1 293 167 198 181 179 49 266 3 203 290 2 165 2 2 2 2 2 2 2 2 2 2 166 2 2 303 2 2 143 316 2 150 1 131 1 317 1 307 313 4 0 3 1 2 3 211 228 2 2 1 1 90 1 66 0 2 146 173 1 159 0 0 159 203 3 2 1 1 0 213 3 1 211 216 213 0 0 0 0 192 192 192 191 143 147 150 244 236 224 242 237 244 1 
0 0 0 1 0 0 1 0 0 0 0 0 0 0 0 0 0 0 0 0 0 0 0 0 0 0 0 0 0 0 0 0 0 0 1 0 0 0 0 0 0 0 0 0 2 2 0 0 0 0 0 2 0 0 1 0 0 0 0 0 0 0 0 0 0 0 0 2 0 0 0 0 0 0 0 1 0 0 0 0 0 0 0 0 1 0 0 0 0 0 0 0 0 0 0 0 0 0 2 0 0 0 2 0 0 0 0 0 0 0 0 0 1 0 0 0 0 0 0 0 0 0 0 0 0 0 0 297 310 326 0 345 316 0 342 322 325 0 2 0 1 0 0 1 1 0 0 0 0 0 0 0 0 0 1 0 0 0 0 0 0 0 0 0 0 0 0 0 0 0 1 0 0 0 0 0 0 0 0 0 0 0 0 0 0 0 0 0 0 0 0 0 0 0 0 0 0 0 0 0 0 0 0 0 0 0 0 0 0 0 0 0 0 0 0 0 0 0 0 0 0 0 0 1 0 0 0 0 0 0 0 0 2 0 0 0 0 0 0 0 0 0 0 0 0 0 0 0 0 0 0 0 0 0 0 0 0 0 0 0 0 0 0 1 0 0 0 0 0 0 0 0 0 0 0 0 0 0 0 0 0 0 0 0 0 0 0 0 0 0 0 0 0 0 0 0 0 0 0 1 0 0 0 0 0 1 1 0 0 0 0 0 0 0 1 1 1 0 0 0 0 0 0 0 0 0 0 0 0 0 0 0 0 0 0 0 0 0 0 0 0 0 1 1 0 0 0 3 308 0 0 286 0 0 298 0 0 0 0 0 0 0 0 0 0 0 0 0 0 0 0 0 0 0 0 0 0 0 0 308 0 0 0 3 0 0 0 0 0 322 0 312 318 1 0 0 0 0 0 0 0 0 0 0 0 0 0 0 0 0 0 0 0 0 0 0 0 0 0 0 0 0 0 0 0 0 0 0 0 0 0 0 0 0 0 0 0 0 0 0 0 0 0 0 0 1 0 
0 0 0 0 0 0 0 0 0 0 0 0 0 0 0 0 0 0 0 0 0 0 0 0 0 0 0 0 0 0 0 0 0 0 0 0 0 0 0 0 0 0 0 0 0 0 0 0 0 0 0 0 0 0 0 0 0 0 0 0 0 0 0 0 0 0 0 0 0 0 0 0 0 0 0 0 0 0 0 0 0 0 0 0 0 0 0 0 0 0 0 0 0 0 0 0 0 0 0 0 0 0 0 0 0 0 0 0 0 0 0 0 0 0 0 0 0 0 0 0 0 0 0 0 0 0 0 0 0 0 0 0 0 0 0 0 0 0 0 0 0 0 0 0 0 0 0 0 0 0 0 0 0 0 0 0 0 0 0 0 0 0 0 0 0 0 0 0 0 0 0 0 0 0 0 0 0 0 0 0 0 0 0 0 0 0 0 0 0 0 0 0 0 0 0 0 0 0 0 0 0 0 0 0 0 0 0 0 0 0 0 0 0 0 0 0 0 0 0 0 0 0 0 0 0 0 0 0 0 0 0 0 0 0 0 0 0 0 0 0 0 0 0 0 0 0 0 0 0 0 0 0 0 0 0 0 0 0 0 0 0 0 0 0 0 0 0 0 0 0 0 0 0 0 0 0 0 0 0 0 0 0 0 0 0 0 0 0 0 0 0 0 0 0 0 0 0 0 0 0 0 0 0 0 0 244 0 0 0 0 0 0 0 0 0 0 0 0 0 0 0 0 0 0 0 0 0 0 0 0 0 0 0 0 0 0 0 0 0 0 0 0 0 0 0 0 0 0 0 0 0 0 0 0 0 0 0 0 0 0 0 0 0 0 0 0 0 0 0 0 0 0 0 0 0 0 0 0 0 0 0 0 0 0 0 0 0 0 0 0 0 0 0 0 0 0 0 0 0 0 0 0 0 0 0 0 0 0 0 0 0 0 0 0 0 0 0 0 0 0 0 0 0 0 0 0 0 0 0 0 0 0 0 0 0 0 0 0 0 0 0 0 0 0 0 0 0 
0 0 0 0 0 0 0 0 0 0 0 0 0 0 0 0 0 0 0 0 0 0 1 0 0 0 0 0 0 0 0 0 0 0 0 256 0 0 0 0 0 0 0 0 0 0 0 0 0 0 0 0 0 0 0 0 0 0 0 0 0 0 0 0 0 0 0 0 0 0 0 0 273 0 0 0 0 0 0 1 0 0 0 0 0 0 0 0 0 0 0 0 0 0 0 0 0 0 0 0 0 0 0 0 0 0 0 0 0 0 0 0 0 0 0 189 0 0 0 0 0 0 0 0 0 0 0 0 0 324 0 0 314 0 340 0 323 0 0 0 0 0 0 0 0 0 0 0 0 0 0 0 0 0 0 0 0 0 0 0 0 0 0 0 0 0 0 0 0 0 0 0 0 0 0 0 0 0 0 0 0 0 0 0 0 0 0 0 0 0 0 0 0 0 0 0 0 0 0 246 0 0 0 0 0 0 0 0 0 0 0 0 0 0 0 0 0 0 0 0 0 0 1 0 0 128 0 0 166 0 0 0 0 0 0 121 0 245 0 0 0 0 0 0 0 202 0 0 0 0 0 0 0 0 0 0 0 0 0 0 0 0 0 0 0 0 0 0 0 0 0 0 0 0 0 0 0 0 1 0 0 0 0 0 0 0 0 0 0 0 0 0 0 0 0 0 0 0 0 0 0 0 0 0 0 242 0 0 0 0 318 0 0 0 0 0 0 0 0 0 0 0 265 0 0 0 0 0 0 0 0 0 0 0 0 0 0 0 0 0 0 0 0 0 275 0 0 0 0 0 0 0 0 0 0 0 0 0 0 0 0 0 0 0 0 0 0 0 0 0 0 0 0 0 0 0 0 0 0 0 0 0 0 318 0 0 0 0 0 0 0 0 0 0 0 0 0 0 0 0 0 0 0 0 0 0 0 0 0 0 0 0 0 0 0 0 0 0 154 0 0 0 0 0 0 0 0 0 0 0 0 0 0 1 1 1 1 0 0 0 0 0 0 0 0 0 0 
0 4 0 0 0 0 1 0 0 0 0 0 0 0 0 0 0 0 0 0 1 0 0 0 0 0 0 0 0 0 0 0 0 1 0 0 0 0 0 0 0 0 5 0 0 0 0 1 0 0 0 0 282 0 0 0 181 0 177 1 0 303 0 294 0 0 292 0 5 0 0 0 275 0 0 1 0 0 1 1 0 1 1 0 4 0 0 0 0 0 1 0 0 0 0 0 0 0 0 0 0 0 1 0 0 0 0 0 0 0 0 0 0 0 0 0 0 0 0 0 0 0 0 0 0 0 1 0 0 0 0 0 1 0 1 0 0 0 0 0 0 0 0 1 0 0 0 0 0 0 0 0 0 0 0 0 0 0 0 0 0 0 0 0 0 0 1 0 0 0 1 0 0 0 0 0 0 0 0 0 0 0 0 0 0 0 1 0 0 1 1 0 0 0 0 0 0 0 0 0 0 0 0 0 0 0 0 0 0 0 0 0 0 0 0 0 0 0 0 0 0 0 0 1 0 1 0 0 0 0 1 0 0 0 0 4 0 0 0 0 0 0 0 0 1 1 0 0 0 0 0 1 0 0 0 0 0 0 0 0 0 0 0 0 0 0 0 0 0 0 1 0 0 0 0 0 0 0 1 0 1 1 1 1 0 0 0 0 0 0 0 0 0 0 0 0 0 0 0 0 0 0 0 0 0 244 0 0 0 0 16 0 0 0 1 0 0 0 0 0 0 0 0 0 0 0 0 0 0 0 0 0 0 0 0 0 0 0 0 0 0 0 0 1 11 0 0 0 1 0 0 0 0 0 0 0 0 0 0 0 1 0 10 0 0 0 0 0 0 0 0 0 0 0 0 0 1 0 0 1 0 0 0 0 0 0 0 0 0 1 0 1 1 0 0 0 0 0 0 0 0 0 0 0 0 0 0 0 0 0 0 0 0 0 0 0 0 0 0 0 0 0 0 0 0 0 0 0 0 0 0 0 0 0 0 0 0 0 0 0 0 0 0 0 0 0 0 
0 0 0 0 0 0 0 0 0 0 0 0 0 0 0 0 0 0 0 1 0 0 0 0 0 0 0 0 0 0 0 0 0 0 0 0 0 0 0 0 0 0 0 0 0 0 0 0 0 0 0 0 0 0 0 0 0 0 0 0 0 0 0 0 0 0 0 0 0 0 0 0 0 0 0 0 0 0 0 0 0 0 0 0 0 0 0 0 0 0 0 0 0 0 0 0 0 0 0 0 0 0 0 0 0 0 0 0 0 0 0 0 0 0 0 0 0 0 0 0 0 0 0 0 0 0 0 0 317 0 0 346 323 0 340 328 0 0 34 0 0 0 0 0 0 0 0 0 0 0 0 0 0 0 1 0 0 0 0 0 0 0 0 7 0 0 0 0 0 0 0 0 0 0 0 0 0 0 0 0 0 0 0 0 0 0 0 0 0 0 0 0 0 0 0 0 0 0 0 0 0 0 0 0 0 0 0 0 0 0 0 0 0 0 0 0 0 0 0 0 0 0 0 0 0 0 0 0 0 0 0 0 177 0 0 0 0 0 0 0 0 0 0 0 0 0 0 0 0 0 0 0 0 0 0 0 0 0 0 0 0 0 0 0 0 0 0 0 0 0 0 0 0 0 0 0 0 0 0 0 0 0 0 0 0 0 0 0 165 0 0 0 0 0 0 0 0 0 0 0 0 0 0 0 0 0 1 0 0 0 0 0 0 0 0 0 0 0 0 0 0 0 0 0 0 0 0 0 0 0 0 0 0 0 0 0 0 0 0 0 0 0 1 0 0 0 0 0 0 0 0 1 0 0 1 0 0 0 0 0 0 0 0 1 0 0 0 0 0 0 0 0 0 0 0 0 0 0 0 314 0 0 0 0 0 0 0 0 0 328 0 318 324 0 0 0 0 0 0 0 0 0 0 0 0 0 0 0 0 0 0 0 0 0 0 0 0 0 0 0 0 0 0 0 0 0 0 0 0 0 0 0 0 0 0 0 0 0 0 0 1 1 1 1 1 1 0 
0 1 0 0 0 0 0 0 0 0 0 0 0 0 0 0 0 0 0 0 0 0 2 0 0 0 0 0 0 0 0 0 0 0 0 0 0 0 0 0 0 0 0 0 0 0 0 0 0 1 0 0 0 0 0 0 0 0 0 0 0 0 0 0 0 0 0 0 0 0 0 1 2 0 0 0 0 0 0 0 0 0 0 0 1 0 0 0 0 0 0 0 0 0 0 0 0 0 0 0 0 0 0 0 0 0 0 0 0 0 0 0 0 0 0 0 0 0 0 0 0 0 0 0 0 0 1 0 0 0 0 0 0 0 0 0 0 0 0 0 0 0 0 0 0 0 0 0 0 0 0 0 0 0 0 0 0 0 0 0 0 0 0 0 0 0 0 0 0 0 0 0 0 0 0 0 0 0 0 0 0 0 0 0 0 0 0 0 0 0 0 0 0 0 0 0 0 0 0 0 0 0 0 1 0 0 0 0 0 0 0 0 0 0 0 0 0 0 0 0 0 0 0 0 0 0 0 0 0 0 0 0 0 0 0 0 0 0 0 0 0 0 0 0 0 0 0 0 0 0 0 0 0 0 0 0 0 0 0 0 0 0 0 0 0 0 0 0 0 0 0 0 0 0 0 0 0 0 0 0 0 0 0 0 0 0 0 0 0 0 1 0 0 0 0 0 0 0 0 0 0 0 0 0 0 243 0 1 0 0 2 0 0 0 0 0 0 0 0 0 0 0 1 0 0 0 0 0 0 0 0 0 0 0 0 0 0 0 0 0 0 0 0 0 0 0 0 0 1 0 0 0 0 0 0 0 0 0 0 0 1 0 0 0 0 0 0 0 0 0 0 0 0 0 0 0 0 0 0 1 0 0 0 0 0 0 0 0 0 1 0 1 1 0 0 0 0 0 0 0 0 0 0 0 0 0 0 0 0 0 0 0 0 0 0 0 0 0 0 0 0 0 0 0 0 0 0 0 0 0 0 0 0 0 0 0 0 0 0 0 0 0 0 0 0 0 0 
0 1 1 0 0 0 195 1 0 0 0 1 0 0 226 0 0 1 0 0 1 0 1 13 0 0 17 250 243 0 252 0 0 2 0 257 0 254 81 0 2 81 279 0 0 0 0 0 0 270 1 0 0 0 1 1 0 0 0 2 0 301 0 292 0 1 294 0 254 0 0 294 271 0 0 1 0 0 1 0 0 0 0 0 0 0 0 0 1 0 0 1 0 0 0 0 0 0 0 0 0 0 0 0 0 0 0 0 0 0 0 0 0 0 0 0 0 136 0 0 0 0 0 0 0 0 0 295 310 324 0 346 1 0 342 322 323 0 4 0 0 0 0 1 0 1 0 0 0 0 1 0 0 0 110 0 0 0 0 0 0 0 0 0 0 0 0 0 0 0 0 0 0 0 0 0 1 0 0 0 0 0 0 0 0 0 0 0 0 1 1 0 0 0 0 0 1 0 0 0 0 0 0 0 0 0 0 0 0 0 0 0 0 0 0 1 0 0 0 1 0 0 0 0 0 0 0 0 1 0 1 0 0 0 0 0 0 0 1 0 0 0 0 0 0 0 0 1 0 0 0 0 0 0 0 0 1 0 0 0 280 0 0 0 0 0 0 0 255 0 285 268 0 0 0 0 0 0 1 0 0 0 0 1 0 0 0 0 0 0 267 0 0 0 260 267 274 266 3 0 0 0 0 0 1 242 0 261 0 251 1 1 0 274 0 0 0 1 1 1 0 1 263 2 0 0 0 0 0 0 0 0 0 0 0 0 0 0 0 0 0 0 307 0 0 0 0 239 308 0 0 291 0 0 296 1 0 0 0 0 0 0 0 0 0 0 0 0 0 0 1 0 0 0 0 0 0 0 0 308 0 0 0 321 0 0 0 0 0 322 0 310 316 0 0 0 0 0 0 0 0 0 0 0 0 0 0 0 0 0 0 1 0 0 0 0 0 0 0 0 0 0 0 0 0 0 0 0 0 0 0 0 0 192 192 192 191 0 0 150 248 240 228 246 241 248 127 
0 0 0 0 0 0 0 0 0 1 0 0 0 0 0 0 0 0 0 0 1 0 1 0 0 0 0 0 0 0 0 0 0 0 0 1 0 0 0 0 1 0 1 0 0 0 0 1 1 1 0 0 14 0 1 0 0 1 0 0 0 310 0 301 1 0 299 0 1 0 0 2 279 0 0 1 0 0 1 0 0 0 1 0 0 0 0 1 0 0 0 0 0 0 0 0 0 0 0 0 0 0 1 1 0 0 0 0 0 0 0 0 0 0 0 1 0 0 0 0 0 0 0 1 0 0 0 1 0 0 0 0 0 0 0 0 0 0 0 0 0 0 0 0 0 1 0 0 0 0 0 0 10 1 0 0 0 0 0 0 1 0 0 0 0 0 0 0 0 0 1 0 0 0 0 0 0 0 0 0 0 0 0 0 0 0 1 0 0 0 0 0 0 0 0 0 0 0 0 0 0 0 0 1 0 0 0 0 0 0 0 0 0 0 0 0 0 1 0 0 0 0 0 1 0 0 0 0 1 0 0 0 0 0 0 0 0 0 0 0 0 0 0 0 0 3 1 0 1 0 1 0 0 0 0 1 9 0 0 0 286 1 1 0 0 0 0 0 0 0 290 1 0 0 0 0 0 0 296 0 0 0 0 0 0 0 0 0 167 0 0 0 0 0 0 1 1 0 0 0 0 0 0 0 0 2 1 1 0 0 4 0 0 0 1 4 0 0 0 0 0 0 0 1 0 0 0 0 0 0 1 0 0 0 0 0 0 0 0 0 0 0 312 1 0 0 0 0 11 0 0 294 0 0 301 0 0 0 0 0 0 0 0 1 0 0 0 0 0 0 0 0 0 0 0 0 1 0 0 4 0 0 0 324 1 0 0 0 0 326 1 2 2 0 0 0 0 0 0 0 0 0 0 0 0 0 0 0 0 0 0 0 0 0 0 0 0 1 1 0 0 0 0 0 0 0 0 0 221 0 0 0 0 0 0 0 0 0 0 0 4 4 4 4 4 252 0 
0 0 21 0 0 0 9 0 0 0 0 0 23 0 0 0 0 66 0 8 0 0 0 0 0 0 56 0 0 0 0 0 0 231 0 0 0 0 55 0 5 55 0 0 0 0 0 0 0 11 8 0 280 1 1 1 0 1 0 215 166 301 0 292 0 7 290 0 0 0 0 290 12 0 0 0 0 0 0 0 0 0 0 0 5 0 0 0 0 0 0 0 0 0 0 0 0 0 0 0 0 0 0 0 0 0 0 23 0 0 0 0 0 0 0 0 208 0 0 0 35 0 0 0 45 163 0 292 305 321 0 341 311 0 337 317 320 0 81 0 0 0 0 252 0 0 0 0 0 0 0 0 0 0 0 0 0 0 0 0 0 0 0 0 0 114 0 0 0 0 0 0 0 0 42 0 0 88 88 0 0 0 0 0 0 0 0 0 0 0 0 0 0 0 0 0 0 0 0 0 12 0 0 1 0 0 0 0 0 0 0 0 0 0 0 0 0 0 0 0 0 0 0 0 0 0 0 0 164 0 11 0 167 0 0 0 0 0 2 0 0 0 0 210 0 6 0 0 0 0 0 163 0 0 0 0 6 0 0 0 0 0 0 0 0 0 0 1 12 0 0 11 0 0 0 0 0 0 0 0 0 0 0 0 0 0 0 0 0 34 262 0 0 0 9 11 10 9 0 0 1 0 0 0 1 240 228 261 0 248 315 6 0 271 0 0 0 0 0 20 0 0 12 7 0 0 0 0 0 0 0 0 0 0 0 0 0 0 0 0 0 0 304 0 7 0 0 236 303 0 0 2 0 0 2 1 0 0 0 0 0 28 7 7 0 0 0 0 0 0 0 0 0 0 0 0 0 0 0 303 0 0 0 316 0 0 0 0 0 317 0 307 313 75 0 0 0 0 0 0 0 0 0 0 0 0 0 0 0 0 0 6 0 0 0 0 0 0 0 0 0 0 0 0 52 0 0 0 0 0 0 0 0 0 8 8 0 0 0 0 0 0 0 0 0 0 0 
0 0 0 0 0 3 0 0 0 0 0 0 0 0 1 0 0 3 0 273 4 0 0 244 0 0 1 0 0 0 253 0 0 0 0 0 0 0 1 0 5 1 282 0 0 0 0 251 0 0 5 0 287 223 250 237 0 5 0 0 0 308 0 299 0 5 297 0 255 0 0 297 3 0 0 0 0 0 3 227 0 0 0 0 240 0 3 0 0 0 0 0 129 0 0 0 0 99 141 0 0 0 0 0 0 0 0 0 0 3 0 0 0 0 0 0 0 0 0 0 0 0 0 0 0 0 0 300 0 0 0 0 0 0 0 0 0 0 0 0 0 0 0 249 0 229 0 0 0 0 0 0 2 0 3 0 0 0 0 248 0 0 0 0 0 0 0 0 0 0 0 5 0 0 3 0 0 0 0 0 0 0 0 0 0 152 4 158 156 0 0 0 4 0 0 0 0 13 0 0 0 0 0 0 0 0 0 0 0 3 3 0 3 0 0 0 0 288 23 0 0 0 0 0 0 0 0 0 0 0 0 0 0 0 0 0 5 0 3 0 0 0 0 0 0 0 0 0 0 0 0 0 188 0 0 3 0 0 0 1 0 0 0 0 0 0 0 3 0 0 295 0 0 0 0 0 0 0 295 0 0 0 0 0 0 0 0 0 0 0 0 0 0 277 0 278 3 277 0 0 0 3 0 0 3 0 228 0 0 0 315 0 0 0 0 0 0 0 0 0 0 0 270 265 0 8 0 0 0 0 0 0 0 0 0 0 0 0 0 0 0 0 0 0 273 0 0 0 0 0 0 0 0 0 0 0 0 0 0 0 0 1 203 290 0 0 0 0 0 0 0 0 0 0 0 0 0 0 0 0 0 0 0 0 0 0 0 0 0 325 0 0 0 75 0 0 0 0 0 0 0 0 0 0 0 0 0 0 0 0 0 0 0 0 0 0 0 0 0 0 0 0 0 0 3 0 0 0 0 0 0 0 0 0 0 0 0 0 0 0 251 240 228 246 244 251 0 
0 0 0 0 0 0 0 0 0 0 0 0 0 0 0 0 0 0 0 266 0 0 0 0 0 0 0 0 0 0 0 0 0 0 0 0 0 0 0 0 0 0 0 0 0 0 0 0 0 270 0 0 0 0 0 0 0 0 0 0 0 0 0 0 0 0 0 0 0 0 0 0 0 0 0 0 0 0 0 0 0 0 0 0 0 0 0 0 0 0 0 0 0 0 0 0 0 0 0 0 0 0 0 0 0 0 0 0 0 0 0 0 0 0 0 0 0 0 0 0 0 0 0 0 0 0 0 0 310 0 0 346 314 0 342 322 0 0 4 0 0 0 0 0 0 0 0 0 0 0 0 0 0 0 0 0 0 0 0 0 0 0 0 0 0 0 0 0 0 0 0 0 0 0 0 0 0 0 0 0 0 0 0 0 0 0 0 0 0 0 0 0 0 0 0 0 0 0 0 0 0 0 0 0 0 0 0 0 0 0 0 0 0 0 0 0 0 0 0 0 0 0 0 0 0 0 0 0 0 0 2 0 170 0 0 0 0 0 0 0 0 0 0 0 0 0 0 0 0 0 0 0 0 0 0 0 0 0 0 0 0 0 0 0 0 0 0 0 0 0 0 0 0 0 0 0 0 0 0 0 0 0 0 0 0 0 0 0 0 0 267 0 0 0 0 0 0 0 0 0 0 0 0 0 2 0 228 0 0 0 0 131 0 0 0 0 0 0 0 0 0 0 263 0 0 0 0 0 0 0 0 0 0 0 0 0 0 0 0 0 0 0 0 0 276 0 0 0 308 0 0 0 0 0 0 0 0 0 0 0 2 0 206 290 0 0 0 0 0 0 0 0 0 0 0 0 0 0 0 308 0 0 0 321 0 0 0 0 0 322 0 0 0 0 0 0 0 0 0 0 0 0 0 0 0 0 0 0 0 0 0 0 0 0 0 0 0 0 0 0 0 0 0 0 0 0 0 0 0 0 0 0 0 0 0 0 0 0 0 0 0 0 0 0 0 0 0 
0 0 0 4 0 0 1 0 0 0 182 0 0 0 224 0 0 0 1 266 237 0 2 0 0 0 0 0 0 0 0 0 0 0 1 0 0 0 0 0 4 0 1 0 0 0 0 243 0 270 0 0 280 0 0 0 0 0 0 0 0 301 0 292 0 3 290 0 0 0 0 290 271 0 0 2 0 0 0 0 0 0 1 0 0 0 0 1 0 0 0 0 129 0 1 0 0 0 135 0 0 0 0 0 0 0 0 0 0 0 0 0 267 0 0 0 0 0 1 1 0 29 0 0 0 0 0 0 0 0 0 341 0 0 0 0 0 0 0 0 2 0 0 0 0 0 0 0 0 0 0 0 0 0 1 0 200 0 0 240 0 0 0 0 0 0 0 0 0 0 210 0 0 0 0 0 0 0 0 1 0 0 83 1 1 0 123 0 0 0 0 4 0 0 0 0 0 0 0 0 0 0 0 225 0 0 0 0 0 0 0 0 0 0 0 0 0 281 0 0 0 0 0 212 0 0 0 0 0 0 201 0 0 0 0 0 0 0 0 0 0 0 0 0 0 0 0 0 0 0 0 0 0 0 0 0 5 1 0 1 278 0 0 251 1 0 0 0 0 2 282 0 0 0 0 0 0 0 0 0 0 0 0 0 0 0 0 0 0 0 262 0 0 0 1 267 0 266 0 29 0 201 0 0 258 240 228 0 0 0 315 0 0 0 103 1 1 0 0 0 0 0 263 258 0 0 1 1 1 0 1 0 0 1 0 1 1 1 0 1 1 0 304 190 0 0 0 236 0 0 0 286 0 0 0 0 198 0 0 0 0 0 0 290 0 0 0 0 0 0 0 0 0 0 0 0 1 0 0 0 0 0 0 316 1 150 0 0 0 0 1 0 0 6 0 0 0 0 0 0 0 0 0 0 0 1 0 66 0 138 0 0 0 0 0 0 0 0 0 0 0 0 0 0 0 0 0 0 0 0 0 0 0 0 0 0 0 0 0 0 244 236 224 242 237 244 1 
0 1 1 0 0 0 1 0 0 0 0 0 1 0 0 0 0 0 0 1 0 0 1 0 0 0 0 0 0 0 0 0 0 1 0 0 0 0 0 0 0 0 0 0 0 0 0 0 0 1 0 0 1 0 4 0 0 0 0 0 0 1 0 1 0 0 0 0 0 0 0 0 1 0 0 1 0 0 0 1 0 0 0 0 0 0 0 0 0 0 0 0 0 0 0 0 0 0 0 0 0 0 0 0 0 0 0 0 0 0 0 0 0 0 0 0 0 0 0 0 0 0 0 0 0 0 0 0 0 0 0 0 0 0 0 0 0 0 0 0 0 0 0 0 0 0 0 0 0 0 0 0 0 0 1 0 0 0 0 0 0 0 0 0 0 0 0 0 0 0 0 1 0 0 0 0 0 0 0 0 0 0 1 0 0 0 0 0 0 0 0 0 0 0 0 0 0 0 0 0 0 0 0 0 0 0 0 0 0 0 0 0 0 0 0 0 0 1 0 0 0 0 1 0 0 0 0 0 0 0 0 0 1 0 0 0 0 0 0 0 0 0 0 0 0 0 0 0 0 0 0 0 0 0 0 0 0 0 0 0 0 0 0 1 0 0 0 0 0 0 0 1 0 0 0 0 0 0 0 0 0 0 0 0 0 0 0 0 1 0 1 0 0 0 0 1 1 1 1 0 1 1 0 0 1 240 1 1 0 0 0 0 0 0 0 1 1 0 0 0 0 0 1 0 0 0 0 0 0 0 0 0 0 0 0 0 0 0 0 0 0 0 0 0 1 0 0 0 0 0 0 0 0 0 0 0 0 0 0 0 1 0 0 1 0 0 0 0 0 0 0 0 0 0 0 0 0 0 0 0 0 0 0 0 0 0 0 0 0 0 0 0 0 1 0 0 0 0 0 1 0 0 0 0 1 1 0 0 0 0 0 0 0 0 0 0 0 0 0 0 0 0 0 0 0 0 0 0 0 0 0 0 0 1 1 1 1 1 1 1 0 0 0 0 0 0 1 
0 0 0 0 0 0 0 0 0 0 0 0 0 0 0 0 0 0 0 0 0 0 0 0 0 0 1 0 0 0 0 0 0 0 0 0 0 0 2 0 4 2 0 0 0 0 0 244 0 271 4 0 0 0 0 0 0 0 0 0 0 302 0 293 0 4 291 183 0 0 0 0 272 0 146 0 0 0 0 221 0 0 0 1 0 0 0 1 1 0 0 0 0 0 0 0 0 0 0 0 0 0 0 0 0 0 0 2 0 0 0 0 0 0 0 0 0 0 0 0 0 0 0 0 0 0 0 293 306 322 0 342 6 0 338 318 321 0 0 0 0 0 0 0 0 0 0 0 0 0 0 150 1 0 0 0 0 0 0 0 0 0 0 0 0 0 0 0 0 0 0 0 0 0 0 0 0 0 0 0 0 0 0 0 0 0 0 0 0 0 0 0 0 0 0 0 0 0 0 0 0 0 0 0 0 0 0 0 0 0 0 0 0 0 0 0 0 282 0 0 0 0 2 0 0 0 0 0 0 0 0 0 168 0 0 0 0 0 0 0 1 0 0 0 0 0 0 0 0 0 0 0 0 0 0 0 0 0 0 0 0 0 0 252 0 0 0 2 0 0 0 0 0 0 0 0 0 0 0 0 0 0 0 0 0 0 0 0 0 1 263 0 0 269 259 0 0 0 4 0 0 2 0 0 0 241 229 262 0 0 1 0 0 0 0 0 0 0 0 0 0 0 1 259 0 0 0 0 0 0 0 0 1 0 0 0 0 0 0 0 0 0 0 0 0 2 0 1 304 0 0 287 0 0 294 0 0 0 0 0 0 0 0 291 0 0 0 0 0 0 0 0 0 0 0 0 0 0 0 304 0 0 0 317 1 0 0 0 0 318 1 308 314 2 0 0 0 0 0 0 0 0 2 0 0 0 0 0 0 0 0 0 0 0 0 0 0 0 0 0 0 0 0 0 1 0 0 0 0 0 0 0 0 0 0 0 0 0 0 0 245 237 225 243 238 245 0 
1 1 21 1 1 0 9 0 1 0 1 1 23 0 1 0 0 66 1 8 1 0 1 1 0 0 56 1 1 0 1 1 0 1 0 1 0 1 55 0 1 55 1 0 0 0 0 1 1 11 8 1 1 1 1 1 1 1 1 1 1 1 0 1 1 7 290 0 1 0 0 290 12 0 0 1 0 0 0 1 1 1 1 0 1 0 1 0 0 0 1 0 1 0 1 0 0 1 0 0 0 0 0 1 0 0 0 23 0 1 1 0 1 0 0 1 1 1 0 0 0 1 1 1 0 0 1 292 305 321 0 341 311 0 337 317 320 0 81 0 1 0 0 1 0 1 1 0 1 1 1 1 1 0 1 0 1 0 1 1 0 0 0 0 0 1 0 0 0 0 1 0 0 1 1 0 0 1 1 0 0 0 1 0 0 1 1 1 1 0 0 0 1 1 0 1 1 1 1 1 0 0 0 1 0 0 1 0 0 0 0 0 0 0 0 1 1 1 1 1 0 0 0 1 0 1 1 0 164 0 11 0 167 0 0 1 0 1 2 0 1 1 0 0 0 6 0 0 0 0 0 0 1 1 0 1 6 1 0 0 1 1 1 1 1 1 0 1 12 0 1 11 0 0 1 0 1 0 1 1 1 1 1 1 1 1 1 1 0 34 262 0 0 1 9 11 10 9 1 1 1 1 0 0 1 240 1 261 0 1 315 1 0 271 1 1 1 1 0 0 0 1 12 1 0 1 1 1 1 0 1 0 1 1 0 0 1 1 0 1 1 1 304 1 7 0 1 0 303 1 1 2 1 1 2 1 1 1 1 1 1 1 7 1 0 1 0 0 0 0 0 0 0 0 0 0 1 0 0 303 0 0 1 316 1 1 0 0 0 317 0 307 313 1 0 1 1 1 1 1 1 1 1 0 1 1 0 1 0 0 1 1 0 0 0 0 0 1 1 1 0 0 0 1 1 0 1 1 1 0 0 0 0 1 8 8 1 0 0 1 0 0 0 0 0 1 0 
0 195 0 0 0 0 0 0 0 0 0 0 0 0 0 0 0 0 0 0 0 0 0 0 0 0 0 0 0 0 0 0 0 0 0 0 0 0 0 0 1 0 0 0 1 1 0 2 0 0 0 0 0 0 0 0 0 0 0 0 0 0 0 0 0 1 0 187 0 0 0 0 0 0 0 0 0 0 0 0 0 0 0 0 0 0 0 0 0 0 0 0 0 0 0 0 0 0 0 0 0 0 0 0 0 0 0 0 0 0 0 0 0 0 0 0 0 0 0 0 0 0 0 0 0 0 0 298 311 327 0 346 317 0 343 323 326 0 17 82 0 0 0 0 0 0 0 0 0 0 0 0 0 0 0 0 0 0 0 0 0 0 0 0 0 1 0 0 0 0 0 0 0 0 1 0 0 0 0 1 0 0 0 1 1 0 127 0 0 0 1 0 0 0 0 0 0 0 0 0 0 0 0 0 0 0 0 0 0 0 0 0 0 0 0 0 0 0 0 0 0 0 0 0 0 0 0 0 0 0 205 0 172 0 0 0 0 0 0 0 0 0 0 0 0 1 0 0 0 0 0 0 0 0 0 0 1 0 0 0 0 0 0 0 0 0 0 0 0 0 0 0 0 0 0 0 0 0 0 0 0 0 0 0 0 0 0 0 0 0 0 0 0 0 0 0 0 0 0 0 0 2 0 0 0 0 0 0 0 0 1 0 0 0 0 0 0 0 0 0 0 0 0 0 0 0 0 0 0 0 0 0 0 0 0 0 0 0 0 0 0 0 309 0 1 0 0 237 309 0 0 288 0 0 299 0 0 0 0 0 0 0 1 0 0 0 0 0 0 0 0 0 0 0 0 0 0 0 0 309 0 0 0 318 0 0 0 0 0 323 0 313 319 0 0 0 0 0 0 0 0 0 0 0 0 0 0 0 0 0 0 0 0 0 0 0 0 0 0 0 0 0 0 0 0 0 0 0 0 0 0 0 0 0 0 0 0 0 0 0 248 240 228 246 241 248 0 
0 0 21 0 0 0 9 0 0 0 0 0 23 0 0 0 0 0 0 8 0 0 0 0 0 0 56 0 0 0 0 0 0 0 0 0 0 0 55 0 0 55 0 0 0 0 0 0 0 11 8 0 0 1 1 1 0 1 0 0 0 0 0 0 0 7 290 0 0 0 0 290 12 0 0 0 0 0 0 0 0 0 0 0 0 0 0 0 0 0 0 0 0 0 0 0 0 0 0 0 0 0 0 0 0 0 0 0 0 0 0 0 0 0 0 0 0 0 0 0 0 0 0 0 0 0 0 292 305 321 0 341 311 0 337 317 320 0 81 0 0 0 0 0 0 0 0 0 0 0 0 0 0 0 0 0 0 0 0 0 0 0 0 0 0 0 0 0 0 0 0 0 0 0 0 0 0 0 0 0 0 0 0 0 0 0 0 0 0 0 0 0 0 0 0 0 0 0 0 0 0 0 0 1 0 0 0 0 0 0 0 0 0 0 0 0 0 0 0 0 0 0 0 0 0 0 0 0 0 0 0 0 167 0 0 0 0 0 0 0 0 0 0 0 0 0 0 0 0 0 0 0 0 0 0 0 0 0 0 0 0 0 0 0 0 0 0 1 12 0 0 11 0 0 0 0 0 0 0 0 0 0 0 0 0 0 0 0 0 34 262 0 0 0 9 11 10 9 0 0 1 0 0 0 1 240 0 261 0 248 315 0 0 271 0 0 0 0 0 0 0 0 12 0 0 0 0 0 0 0 0 0 0 0 0 0 0 0 0 0 0 0 0 0 0 0 0 0 0 0 0 2 0 0 2 0 0 0 0 0 0 0 0 0 0 0 0 0 0 0 0 0 0 0 0 0 0 0 0 0 0 0 0 316 0 0 0 0 0 317 0 307 313 75 0 0 0 0 0 0 0 0 0 0 0 0 0 0 0 0 0 0 0 0 0 0 0 0 0 0 0 0 0 0 52 0 0 0 0 0 0 0 0 0 8 8 0 0 0 0 0 0 0 0 0 0 0 
0 0 0 0 0 0 0 0 0 0 0 0 0 0 0 0 0 0 0 0 0 0 0 0 0 0 0 0 0 0 0 0 0 0 0 0 0 0 0 0 1 0 0 0 0 0 0 0 0 0 1 0 2 217 246 233 0 0 0 0 0 2 0 2 0 0 2 0 0 0 0 293 2 0 0 0 0 0 0 0 0 0 0 0 0 0 0 0 0 0 0 0 0 0 1 0 0 0 0 0 0 0 0 0 0 0 0 0 0 0 0 0 0 0 0 0 0 0 0 0 0 0 0 0 0 0 0 295 0 0 0 344 2 0 340 0 0 0 0 0 0 0 0 0 0 0 0 0 0 0 0 0 1 0 0 0 0 0 0 0 0 0 0 0 0 1 0 0 0 0 0 0 0 0 0 0 0 0 0 0 0 0 0 0 0 0 0 0 0 0 0 0 0 0 0 0 0 0 0 0 0 0 0 0 0 0 0 0 0 0 0 0 0 0 0 0 0 0 0 0 0 0 0 0 0 0 0 0 0 0 1 0 0 0 0 0 0 0 0 0 0 0 0 0 0 0 0 0 0 0 0 0 0 0 0 0 1 0 0 0 0 0 0 0 0 0 0 0 0 0 0 2 0 0 0 0 0 0 0 0 0 0 0 0 0 0 0 0 0 0 0 0 0 0 0 2 2 2 0 0 0 0 0 0 261 0 2 0 0 2 0 131 0 0 0 0 0 0 0 0 0 0 266 0 0 0 0 0 0 0 0 0 0 0 0 0 0 0 0 0 0 0 0 0 1 0 0 0 306 0 0 0 0 0 0 0 0 0 0 0 0 0 0 2 0 0 0 0 0 0 0 0 0 0 0 0 0 0 0 0 0 0 0 0 0 0 0 0 0 320 0 0 0 0 0 0 0 0 0 0 0 0 0 0 0 0 0 0 0 0 0 1 0 0 0 0 0 0 0 0 0 0 0 0 0 0 0 0 2 0 0 0 0 195 195 195 194 0 0 153 0 0 0 0 0 0 0 
0 0 0 0 0 0 191 0 0 69 0 258 0 0 224 63 0 0 0 0 237 0 0 240 0 0 58 247 240 0 249 126 0 0 0 254 0 251 0 0 256 0 275 0 181 172 0 0 0 0 264 0 282 214 243 230 0 211 0 0 0 301 0 292 0 266 290 182 251 65 0 290 0 0 0 0 0 0 88 222 185 218 0 0 240 0 103 0 0 0 147 0 0 0 0 0 0 0 0 0 0 0 0 0 0 0 0 0 0 0 120 0 267 106 100 186 0 0 0 0 0 0 122 0 0 0 0 292 305 321 0 341 311 0 337 317 320 0 90 1 0 0 0 251 0 0 0 0 0 0 0 149 179 0 112 0 0 0 76 240 76 0 0 129 131 122 0 0 0 0 0 150 104 0 0 0 0 0 0 119 0 109 0 120 121 0 0 0 0 75 0 0 187 0 0 0 97 0 162 243 0 0 0 0 0 0 0 0 0 0 0 0 0 0 0 0 95 0 139 0 0 0 0 0 0 125 0 0 0 0 201 0 167 0 0 118 0 242 0 61 0 0 0 0 0 212 0 0 0 0 0 0 0 121 0 0 223 162 0 7 278 66 0 0 0 0 1 46 252 0 282 0 0 78 0 0 0 85 288 109 112 112 114 104 104 108 105 149 159 0 0 0 0 268 0 0 274 266 82 0 0 0 0 0 0 0 230 0 0 0 315 0 0 273 0 0 0 141 0 0 0 254 0 262 0 0 156 196 165 0 66 0 0 169 0 0 162 161 0 169 169 0 304 0 0 28 0 236 303 162 143 286 176 0 293 0 198 181 179 0 269 0 0 293 0 189 0 0 0 0 0 96 0 0 0 0 0 0 0 303 0 0 143 316 66 150 0 0 0 317 62 307 313 0 0 196 218 215 194 206 223 119 57 0 0 0 0 0 0 138 141 173 0 0 0 0 0 205 153 43 16 16 0 213 0 271 211 216 213 0 0 0 0 0 0 0 0 0 0 0 244 236 224 242 237 244 129 
0 0 2 0 151 0 0 0 0 0 0 0 2 0 0 0 0 0 0 266 0 0 2 0 0 0 2 0 0 0 0 0 0 231 0 0 0 0 2 0 2 2 0 0 0 0 0 243 0 270 264 0 280 0 0 0 2 0 2 215 166 301 0 292 0 8 2 0 0 0 0 290 2 0 0 0 0 0 0 0 0 0 0 0 0 0 0 0 0 0 0 0 0 0 2 0 0 0 0 0 0 0 0 0 0 0 0 2 0 0 0 0 0 0 0 0 0 0 0 0 0 0 0 0 0 0 0 0 305 321 0 341 311 0 337 317 320 0 81 0 2 0 0 0 0 0 0 0 0 0 0 0 0 0 0 0 0 0 0 0 0 0 0 0 0 0 0 0 0 0 0 0 0 0 0 0 0 0 0 0 0 0 0 0 0 0 123 0 0 0 0 0 0 0 97 0 0 0 0 0 1 0 0 2 0 0 0 0 0 0 0 0 0 0 0 2 0 281 0 2 0 0 0 0 0 0 0 0 2 0 2 0 167 0 0 0 0 0 0 0 2 0 0 0 0 0 0 0 0 0 0 0 0 0 0 0 223 0 0 0 0 0 0 0 0 0 0 2 2 0 2 0 0 0 0 0 0 0 0 0 0 0 0 0 0 0 0 0 0 2 262 0 0 0 0 267 274 266 0 0 0 0 0 0 0 0 0 261 0 248 315 2 0 271 0 235 2 2 2 0 0 252 263 258 0 2 0 0 0 0 0 0 0 0 0 0 0 0 0 0 0 0 304 0 0 0 0 236 303 0 0 286 0 0 293 0 0 0 0 0 0 0 0 290 0 0 0 0 0 0 0 0 0 0 0 0 0 0 0 303 0 0 0 316 0 0 0 131 0 317 0 307 313 75 58 0 0 0 0 0 0 0 0 0 0 0 0 0 0 0 0 0 0 0 0 0 0 0 0 0 0 0 0 0 2 0 0 0 0 0 0 0 146 0 0 0 0 0 0 0 244 236 2 242 237 244 0 
0 1 0 1 0 0 0 0 0 0 0 0 0 0 0 0 0 1 0 266 0 0 0 0 0 0 0 0 0 0 0 0 0 0 0 0 0 0 0 0 1 0 0 0 1 1 0 1 0 270 1 0 1 214 243 4 0 1 0 0 0 1 0 1 0 1 0 1 0 0 0 0 0 0 1 0 0 0 0 1 0 2 0 0 1 0 0 0 0 0 0 0 0 0 0 0 0 1 0 0 0 0 0 0 0 0 0 0 0 0 0 0 0 0 0 0 0 0 0 0 0 0 0 0 0 0 0 292 305 321 0 341 5 0 337 317 320 0 5 0 0 0 0 0 0 0 0 0 0 0 0 0 0 1 0 0 0 0 0 0 0 0 0 0 1 0 0 0 0 0 0 1 0 0 0 0 0 0 0 0 0 3 0 0 0 0 0 0 0 1 0 0 1 0 0 0 0 0 0 0 0 0 0 1 0 0 0 0 0 0 0 0 0 0 0 0 0 1 0 0 0 0 1 0 0 0 0 0 0 0 1 0 1 0 171 0 0 0 0 0 0 0 0 0 0 0 0 0 0 0 0 0 0 0 0 0 1 0 0 1 0 0 0 0 0 0 0 0 0 0 0 0 0 0 1 0 1 0 288 0 0 0 0 0 0 0 0 0 0 0 1 0 0 268 0 0 1 0 0 0 0 1 0 0 258 0 228 0 0 0 1 0 0 0 0 0 0 0 0 0 0 0 0 258 0 0 0 0 0 1 0 1 1 0 1 0 0 0 0 0 0 0 304 0 0 1 0 0 303 0 0 286 0 0 293 3 1 0 0 0 266 3 0 290 0 0 0 0 0 0 4 0 0 0 0 0 0 0 0 303 0 0 0 316 0 0 0 0 0 317 0 307 313 1 0 0 0 0 0 0 0 0 0 0 0 0 0 0 0 0 0 0 0 3 0 0 1 0 0 0 0 0 0 0 0 0 211 216 213 0 0 0 0 2 2 2 2 0 0 2 244 236 224 242 237 244 0 
0 0 0 0 0 0 0 0 0 0 0 0 0 0 0 0 0 0 0 0 0 0 0 0 0 0 0 0 0 0 0 0 0 0 0 0 0 0 0 0 0 0 0 0 1 1 0 0 0 0 0 1 0 0 0 0 0 0 0 0 0 0 0 0 0 0 0 1 0 0 0 0 0 0 0 0 0 0 0 0 0 0 0 0 0 0 0 0 0 0 0 0 1 0 0 0 0 0 1 0 0 0 1 0 0 0 0 0 0 0 0 0 0 0 0 0 0 0 0 0 0 0 0 0 0 0 0 1 1 1 0 1 1 0 337 1 1 0 1 0 0 0 0 0 0 0 0 0 0 0 0 0 0 0 0 0 0 0 0 0 0 0 0 0 0 0 0 0 0 0 4 0 0 0 0 0 0 0 0 0 0 0 0 0 0 0 0 0 0 0 0 0 0 0 0 0 0 0 0 0 0 0 0 0 0 0 0 0 0 0 0 0 0 0 0 0 0 0 0 0 0 0 0 4 0 0 0 0 0 0 0 0 1 0 0 0 0 0 0 0 0 0 0 0 0 0 0 0 0 0 0 0 0 0 0 0 0 0 0 0 0 0 0 0 0 0 0 0 0 0 0 0 0 0 0 0 0 0 0 0 0 0 0 0 0 0 0 0 0 0 0 0 0 0 0 0 0 0 0 0 0 0 0 0 0 0 0 0 0 0 0 0 0 0 0 0 0 0 0 0 0 0 0 0 0 0 0 0 0 0 0 0 0 0 0 0 0 0 0 0 0 0 0 0 0 0 0 1 1 0 0 1 0 0 1 0 0 0 0 0 0 0 0 0 0 0 0 0 0 0 0 0 0 0 0 0 0 0 0 1 0 0 0 1 0 0 0 0 0 1 0 1 1 0 0 0 0 0 0 0 0 0 0 0 0 0 0 0 0 0 0 0 0 0 0 0 0 0 0 0 0 0 0 0 0 0 0 0 0 0 0 0 0 0 0 0 0 0 0 0 0 0 0 0 0 0 0 
0 0 0 0 0 0 0 0 0 0 0 0 0 0 0 0 0 0 0 0 0 0 0 0 0 0 0 0 0 0 0 0 0 231 0 0 0 0 0 0 0 0 0 0 0 0 0 0 0 0 0 0 280 0 243 0 0 0 0 215 0 301 0 0 0 0 0 0 0 0 0 0 0 0 0 0 0 0 0 0 0 0 0 0 0 0 0 0 0 0 0 0 0 0 0 0 0 0 1 0 0 0 1 0 0 0 0 0 0 0 0 0 0 0 0 0 0 0 0 0 0 0 0 0 0 0 0 0 0 0 0 0 0 0 0 0 0 0 0 0 0 0 0 0 0 0 0 0 0 0 0 0 0 0 0 0 0 0 0 0 0 0 0 0 0 0 91 0 0 0 0 0 0 0 0 0 0 0 0 0 0 0 0 0 0 0 0 0 0 0 0 0 0 0 0 0 0 0 0 0 0 0 0 0 0 0 0 0 0 0 0 0 0 0 0 0 0 0 0 0 0 0 0 0 0 0 0 0 0 0 0 0 0 0 0 0 0 0 0 0 0 0 0 0 0 0 0 0 0 0 0 0 0 0 0 0 0 0 0 0 0 0 0 0 0 0 0 0 0 0 0 0 0 0 0 0 0 0 0 0 0 0 0 0 0 0 0 0 0 0 0 0 0 0 0 0 0 0 0 0 0 0 0 0 258 240 0 0 0 0 0 0 0 0 0 0 0 0 0 0 0 0 263 0 0 0 0 0 0 0 0 0 0 0 0 0 0 0 0 0 0 0 0 0 0 0 0 0 0 0 0 0 0 0 0 0 0 0 0 0 0 0 0 0 0 0 0 0 0 0 0 0 0 0 0 0 0 0 0 0 0 0 0 0 0 0 0 0 0 0 0 0 0 0 0 0 0 0 0 0 0 0 0 0 0 0 0 0 0 0 0 0 0 0 0 0 0 0 0 0 0 0 0 0 0 0 0 0 0 0 0 0 0 0 0 0 0 0 0 0 0 0 0 0 0 0 0 
0 0 0 0 0 0 0 0 0 0 0 0 0 0 0 0 0 0 0 0 0 0 0 0 0 0 0 0 0 0 0 0 0 0 0 0 0 0 0 0 0 0 0 0 1 1 0 0 0 0 0 0 0 0 0 0 0 0 0 0 0 0 0 0 0 0 0 2 0 0 0 0 0 0 0 0 0 0 0 0 0 0 0 0 0 0 0 0 0 0 0 0 0 0 0 0 0 97 140 0 0 0 0 0 0 0 0 0 0 0 0 0 0 0 0 0 0 1 0 0 0 0 0 0 0 0 0 0 1 328 0 347 318 0 344 324 327 0 18 0 0 0 0 0 0 0 0 0 0 0 0 0 0 0 0 0 0 0 0 0 0 0 0 1 135 0 0 0 0 0 1 1 0 0 0 0 0 0 0 0 0 0 0 0 0 0 0 0 0 0 0 0 0 0 0 0 0 0 0 0 0 0 0 0 0 0 0 0 0 0 0 0 0 0 0 0 0 0 0 0 0 0 0 1 0 0 0 0 0 0 0 0 0 0 0 0 0 0 0 0 0 0 0 0 0 0 0 0 0 0 0 0 0 0 0 0 0 0 0 1 0 0 0 0 0 0 0 0 0 0 0 0 0 0 0 0 0 0 0 0 0 0 0 0 0 0 0 0 0 0 0 0 0 0 0 0 0 0 0 1 0 0 0 0 0 0 0 0 0 0 0 0 0 0 0 0 0 0 0 0 0 0 0 0 0 0 0 0 0 0 0 0 0 0 0 0 0 0 0 0 0 0 1 0 0 0 0 239 310 0 0 1 0 0 1 172 0 0 0 0 0 0 0 0 0 0 0 0 1 0 0 0 0 0 0 1 0 1 0 310 0 0 0 0 0 0 0 0 0 324 0 314 320 0 0 0 0 0 0 0 0 0 0 0 0 1 0 0 0 0 0 0 0 1 0 0 0 0 0 0 0 0 0 0 0 0 0 0 2 0 0 0 0 0 0 0 0 0 0 0 0 0 0 0 0 0 0 
0 0 0 0 0 0 0 0 0 0 0 1 0 0 0 0 0 0 0 0 0 0 0 0 0 0 0 0 0 0 0 1 0 231 0 0 0 0 0 0 0 0 0 0 0 0 0 0 0 275 0 0 280 0 0 0 179 0 175 215 166 301 0 292 0 0 290 0 0 0 0 290 271 0 0 0 0 0 0 0 0 0 6 0 0 0 0 0 0 0 0 0 0 0 0 0 0 0 0 0 0 0 0 1 0 0 0 0 0 0 0 0 1 0 0 0 0 1 0 0 0 6 0 0 0 0 1 0 0 0 0 0 0 0 0 0 0 0 0 0 0 0 0 0 0 0 0 0 0 0 0 0 0 0 0 0 0 0 0 1 0 0 0 0 0 0 1 0 0 0 214 0 0 1 0 0 0 0 0 0 0 0 0 0 0 1 0 1 1 0 0 0 0 0 0 0 0 0 0 0 0 0 0 1 0 0 0 0 0 0 0 0 0 0 0 0 0 1 0 0 0 0 1 216 0 0 0 0 1 0 0 0 0 0 0 0 0 0 0 1 0 0 0 0 0 0 0 0 0 0 0 0 1 0 0 0 0 0 0 0 278 0 0 255 0 0 0 0 252 0 282 268 0 0 191 0 0 0 0 0 0 0 0 0 0 0 0 0 0 0 262 0 0 1 258 0 274 266 0 0 0 0 0 0 258 240 1 261 0 0 0 1 0 271 0 239 224 0 0 0 0 1 263 0 0 0 0 0 0 0 0 0 0 0 0 0 0 0 0 0 0 0 0 0 0 0 0 0 0 0 0 0 1 0 0 0 0 1 1 0 266 0 0 1 0 1 0 0 0 0 0 0 0 0 0 0 0 0 0 0 0 0 0 0 0 0 0 0 0 0 0 0 0 0 0 0 1 0 0 0 0 0 0 0 0 0 0 0 0 0 0 0 0 0 0 0 0 0 0 0 0 0 0 1 0 0 1 1 1 0 0 0 0 192 192 192 191 0 0 154 0 0 0 0 0 0 0 
0 1 1 0 0 0 1 0 0 0 0 0 1 0 0 0 0 0 0 1 0 0 1 0 0 0 0 0 0 0 0 0 0 1 0 0 0 0 0 0 0 0 0 0 0 0 0 0 0 1 0 0 1 0 4 3 0 0 0 0 0 1 0 1 0 0 0 0 0 0 0 4 1 0 0 1 0 0 0 1 0 0 0 0 3 0 0 0 0 0 0 0 0 0 0 0 0 0 0 0 0 0 0 0 0 0 0 0 0 0 0 0 0 0 0 0 0 0 0 0 0 0 0 0 0 0 0 0 0 0 0 0 0 0 0 0 0 0 0 0 0 0 0 0 0 3 0 0 0 0 2 0 0 0 1 0 0 0 0 0 0 0 0 0 0 0 0 0 0 0 0 1 0 0 0 0 0 0 0 0 0 0 1 0 0 0 0 2 0 0 0 0 0 0 0 0 0 0 0 0 0 0 0 0 0 0 0 0 0 0 0 0 0 0 0 0 0 1 0 0 0 0 1 2 0 0 0 0 0 0 0 0 1 0 0 0 0 0 0 0 0 0 0 0 0 0 0 0 0 0 0 0 0 0 0 0 3 0 0 0 0 0 0 1 0 0 0 0 0 0 0 1 0 0 0 0 0 0 0 0 0 0 0 0 0 0 0 0 1 0 1 0 0 0 0 1 1 1 1 0 1 1 0 0 1 240 1 1 0 0 0 0 0 0 2 1 1 0 0 0 0 0 1 0 0 0 0 0 0 0 0 0 0 0 0 0 0 0 0 0 0 0 0 0 1 0 0 0 0 0 0 0 0 0 0 0 0 0 0 0 1 0 0 1 0 0 0 0 0 0 0 0 0 0 0 0 0 0 0 0 0 0 0 0 0 0 0 0 0 0 0 0 0 1 0 0 0 0 0 1 0 0 0 0 1 1 0 0 0 0 0 0 0 0 0 0 0 0 0 0 0 0 0 0 0 0 0 0 0 0 0 0 0 1 1 1 1 1 1 1 0 0 0 0 0 0 1 
0 0 53 4 0 0 194 0 0 0 0 0 0 0 0 0 0 0 148 0 0 0 0 0 0 0 11 0 0 0 0 0 0 231 0 0 0 254 11 0 0 11 278 0 0 0 0 0 0 274 0 0 280 0 0 0 179 0 175 215 166 301 0 292 0 0 290 0 0 63 0 290 271 0 0 0 0 0 0 0 0 0 5 0 0 0 0 0 0 0 0 0 131 0 0 0 0 0 0 0 0 0 0 0 0 0 0 0 0 0 0 0 0 0 0 0 0 0 0 0 0 5 0 0 0 0 0 0 0 0 0 0 0 0 0 0 0 0 0 0 0 0 0 0 0 0 0 0 0 0 0 151 0 0 0 0 0 0 0 0 0 0 0 0 0 0 0 0 0 0 213 0 0 0 4 0 0 87 87 0 0 0 0 0 0 0 0 0 0 0 0 0 0 0 0 0 0 0 0 0 0 0 0 0 0 0 0 0 0 0 0 0 0 0 0 0 0 0 0 0 0 0 0 215 0 0 0 0 0 0 0 0 0 0 0 0 0 0 0 0 4 4 0 0 0 202 0 4 0 0 0 0 0 0 0 0 0 154 0 0 278 0 0 254 0 4 0 68 252 0 282 268 0 0 191 0 0 0 0 0 0 0 0 0 0 0 0 0 0 51 262 0 0 0 258 269 274 266 82 3 0 0 0 0 258 240 0 261 0 0 319 0 0 271 106 238 223 142 4 4 0 0 263 0 0 0 0 0 0 0 0 0 0 0 0 0 0 0 0 0 0 0 0 0 276 0 0 0 0 0 0 0 0 0 0 0 0 0 0 0 266 4 207 0 0 0 0 0 0 0 0 0 0 0 0 0 0 0 0 0 0 0 145 0 0 0 0 0 0 0 0 0 0 4 0 0 0 0 0 0 0 0 0 0 0 0 0 0 0 0 0 0 0 0 0 0 0 0 0 0 0 0 0 0 0 0 0 0 0 0 0 0 0 192 192 192 191 0 0 153 0 0 0 0 0 0 0 
0 1 0 0 0 0 0 0 0 0 0 0 0 0 0 0 0 0 0 266 0 0 0 0 0 0 0 0 0 0 0 0 0 2 0 0 0 0 0 0 0 0 279 0 1 1 0 0 0 270 0 0 0 0 0 0 0 0 0 2 1 0 0 0 0 0 294 1 0 0 0 294 271 0 1 0 0 0 0 1 0 0 0 0 0 0 0 0 0 0 0 0 0 0 0 0 0 0 0 0 0 0 0 0 0 0 0 0 0 0 0 0 0 0 0 0 0 0 0 0 0 0 0 0 0 0 0 0 310 0 0 346 314 0 342 322 0 0 4 15 0 0 0 0 1 0 0 0 0 0 0 0 0 0 110 0 0 0 0 0 0 0 0 0 0 0 0 0 0 0 0 0 0 0 0 0 0 0 0 0 0 0 0 0 0 0 0 0 0 0 0 0 0 1 0 0 0 0 0 0 0 0 0 0 0 0 0 0 0 0 0 0 0 0 0 0 0 281 0 0 0 0 0 0 0 0 0 0 0 0 2 0 170 0 0 0 0 0 0 0 0 0 0 0 0 0 0 0 0 0 0 0 0 0 0 0 0 0 0 0 0 0 0 0 0 0 0 0 0 0 0 268 0 0 0 0 0 0 0 0 0 0 0 0 0 0 0 0 0 0 267 0 0 0 0 0 0 0 0 0 0 1 0 0 2 0 228 261 0 0 317 131 0 274 0 0 0 0 0 0 0 0 263 2 0 0 0 0 0 1 0 0 0 0 1 0 0 0 0 0 0 0 0 0 276 0 0 0 308 0 0 0 0 0 0 169 0 0 0 0 2 0 206 290 0 0 1 1 0 1 0 0 0 0 1 1 0 1 1 308 1 1 0 321 0 0 0 0 0 322 0 0 0 0 0 0 0 0 0 0 0 0 0 0 0 0 0 0 0 0 0 0 0 0 0 0 0 1 0 0 0 0 0 0 0 0 0 0 0 0 0 0 0 0 0 0 0 0 0 0 248 240 228 246 241 248 0 
0 1 1 5 0 0 0 0 0 0 183 0 0 0 225 0 0 0 1 0 238 0 2 0 0 0 10 0 0 0 0 0 0 0 0 0 0 0 10 0 0 10 0 0 0 0 0 0 0 0 0 0 280 0 0 0 1 0 0 0 0 301 0 292 0 0 290 0 0 0 0 299 0 0 0 1 1 0 1 0 0 0 1 0 0 0 0 0 0 0 0 0 130 0 1 0 0 0 0 0 0 0 0 0 0 0 0 0 0 0 0 0 0 112 106 0 205 1 0 0 0 0 0 0 0 0 0 0 305 321 0 341 311 0 337 317 320 1 41 0 0 0 0 249 0 235 0 0 1 1 244 2 4 0 0 0 0 0 0 0 0 0 0 0 0 0 0 0 0 0 211 0 0 0 0 0 0 0 0 0 0 0 0 0 0 149 0 0 153 0 0 0 0 0 0 0 4 0 1 243 0 0 0 0 0 0 0 0 0 0 0 0 0 0 0 0 0 0 0 0 0 0 0 213 0 0 0 0 0 0 4 0 0 0 0 0 0 0 0 84 0 0 0 0 0 0 0 0 0 0 0 0 195 0 0 6 0 0 0 172 279 0 0 252 0 0 0 0 259 0 289 0 0 0 0 0 0 0 0 0 0 0 0 0 0 0 0 0 0 0 0 0 0 0 0 0 281 0 8 30 0 0 0 0 0 246 236 0 0 0 0 134 0 0 0 0 0 0 0 0 0 252 264 0 0 0 0 0 0 0 0 0 0 0 0 0 0 0 0 0 0 0 305 191 0 0 0 237 303 0 0 286 1 0 293 1 0 0 0 0 0 0 0 0 0 0 0 0 0 0 0 0 0 0 0 0 1 0 0 303 0 0 8 316 0 0 0 0 0 317 0 307 313 0 0 0 0 0 0 211 0 124 0 0 0 0 0 0 0 0 0 0 0 0 0 0 0 0 0 0 0 0 0 0 0 0 0 0 0 0 0 0 0 201 201 201 200 0 0 157 0 0 0 0 0 0 0 
0 0 0 0 0 0 191 0 0 0 0 258 20 0 224 0 0 66 0 266 0 0 0 0 0 0 56 0 0 0 0 0 0 0 0 0 0 0 0 0 254 0 0 0 185 176 0 243 73 270 264 0 280 214 243 230 0 0 0 0 0 301 0 292 0 269 290 186 0 0 0 290 271 0 149 0 76 0 0 220 0 0 0 0 0 0 0 0 0 0 0 0 138 0 0 0 0 96 138 0 0 0 0 194 0 0 0 0 0 0 0 0 267 109 103 0 0 0 0 0 0 0 0 0 0 0 0 292 305 321 0 341 311 0 337 317 320 0 0 81 0 0 0 0 0 0 0 0 0 0 224 0 179 0 113 0 200 69 0 240 0 0 0 132 135 0 91 0 73 73 0 0 95 0 0 0 0 0 0 0 0 112 0 0 124 151 0 157 155 0 0 0 0 0 0 0 0 0 0 0 0 158 0 225 0 0 0 0 0 0 0 0 0 0 0 0 0 281 0 0 0 0 162 0 0 0 0 0 0 0 201 0 170 0 174 0 0 0 0 0 12 0 0 0 0 0 144 0 157 106 157 0 0 0 0 0 223 0 0 175 278 0 0 251 0 0 0 0 252 0 282 268 0 0 191 0 0 0 288 109 112 112 114 0 104 108 105 149 162 0 262 0 0 268 258 267 274 266 0 0 0 0 0 0 258 0 228 261 0 248 315 0 0 271 0 0 0 0 0 0 0 0 263 258 0 38 0 0 0 132 0 137 0 0 134 0 0 0 0 0 0 0 304 0 273 0 24 236 303 0 0 286 176 0 293 0 201 181 179 0 266 0 203 290 0 165 95 92 125 87 100 97 96 96 87 144 0 144 87 303 84 97 0 316 0 153 0 0 0 317 0 307 313 0 0 196 218 0 194 206 223 119 0 0 0 0 0 0 0 138 144 173 0 162 4 0 0 203 151 0 0 0 0 213 44 271 211 216 213 0 0 0 0 192 192 192 191 146 150 153 244 236 224 242 237 244 130 
0 191 0 32 151 0 0 0 0 0 0 0 0 0 0 0 0 66 0 266 244 0 172 0 0 0 56 0 0 0 0 0 0 231 0 254 0 0 55 0 0 55 0 0 0 0 0 0 0 270 264 0 280 0 0 0 179 0 0 215 166 301 0 292 0 0 290 0 0 0 0 290 271 0 0 0 0 0 0 0 0 0 0 0 0 0 0 0 0 0 0 0 0 0 0 0 0 0 135 0 0 0 0 0 0 0 0 0 0 0 0 0 267 0 0 192 0 0 0 0 0 0 0 0 0 0 159 292 305 321 0 341 311 0 337 317 320 0 81 0 0 0 0 0 0 0 0 0 0 0 4 0 0 0 0 0 0 0 0 240 0 0 0 0 0 0 0 0 0 0 0 0 0 0 0 0 0 0 0 0 0 0 88 0 0 0 0 0 0 0 0 0 0 0 0 30 0 0 0 0 0 0 0 225 0 0 0 0 0 0 0 0 0 0 0 0 0 281 0 0 0 0 0 0 0 0 0 0 164 0 201 0 167 0 0 0 0 0 0 0 0 0 0 2 2 0 0 0 0 0 0 163 0 0 0 0 0 0 0 0 278 0 0 0 0 0 0 0 252 0 282 268 0 0 3 0 75 0 0 0 0 0 114 92 0 0 2 0 0 3 262 0 31 268 258 0 0 0 3 0 0 0 0 0 258 240 0 261 0 248 315 128 0 271 0 0 0 0 0 0 0 0 263 0 0 0 0 0 0 0 0 0 0 0 0 0 0 0 0 0 0 0 304 0 273 0 2 236 303 0 0 286 176 0 293 1 0 0 0 0 266 0 203 290 0 0 0 0 0 0 0 0 0 0 0 0 0 0 0 303 0 0 0 316 0 0 0 0 0 317 0 307 313 4 0 0 0 2 0 0 0 2 0 2 0 90 0 0 0 0 0 173 0 0 0 0 0 0 0 0 0 0 0 0 3 0 0 0 0 0 0 0 0 0 0 0 0 0 0 0 0 236 224 242 237 244 0 
0 0 0 0 0 0 0 0 0 0 0 0 0 0 0 0 0 0 0 0 1 0 0 0 0 0 1 0 0 0 0 0 0 1 0 0 0 0 1 0 0 1 1 0 0 0 0 0 0 0 2 0 13 0 0 0 13 0 0 0 0 309 0 300 0 0 298 0 1 0 0 1 278 0 0 1 0 0 1 0 0 0 1 0 0 0 0 0 0 0 0 0 0 0 0 0 0 0 0 0 0 0 1 0 0 0 0 0 0 0 0 0 0 0 0 0 0 0 0 0 0 0 0 0 0 0 0 0 0 0 0 0 0 0 0 0 0 0 0 0 0 0 0 0 0 0 0 0 0 0 0 0 9 0 0 0 0 0 0 0 0 0 0 0 0 0 0 0 0 0 1 0 0 0 0 0 0 0 0 0 0 0 0 0 0 0 0 0 0 0 0 0 0 0 1 0 0 0 0 0 0 0 0 0 0 0 0 0 0 0 0 0 0 0 0 0 0 0 0 0 0 0 0 1 0 0 0 0 0 0 0 0 0 0 0 0 0 0 0 0 0 0 0 0 0 2 0 0 0 0 0 0 0 0 0 0 8 0 0 0 285 0 0 0 0 0 0 0 1 0 289 0 0 0 0 0 0 0 295 0 0 0 0 0 0 0 0 0 166 0 0 0 0 0 0 0 0 0 0 0 0 0 0 0 0 1 0 0 0 0 1 0 0 0 1 3 228 0 0 0 0 0 0 0 0 0 0 0 0 0 0 0 0 0 0 0 0 0 0 0 0 0 311 1 0 0 0 0 10 0 0 293 0 0 300 0 0 0 0 0 3 0 0 0 0 0 0 0 0 0 0 0 0 0 0 0 1 0 0 3 0 0 0 323 0 0 0 0 0 325 0 1 1 0 0 0 0 0 0 0 0 0 0 0 0 0 0 0 0 0 0 0 0 0 0 0 0 0 0 0 0 0 0 0 0 0 0 0 220 0 0 0 0 0 0 0 0 0 0 0 3 3 3 3 3 251 0 
0 1 7 5 162 0 191 4 1 5 1 258 5 0 224 6 3 0 12 266 237 0 166 240 0 0 11 247 240 0 249 7 0 231 0 254 0 251 11 0 254 11 275 0 1 1 0 243 0 286 264 1 280 214 243 230 182 211 178 215 166 301 0 292 0 266 290 182 251 7 0 290 271 0 1 1 0 0 0 8 1 1 13 4 1 0 103 0 0 0 1 0 4 0 170 1 0 1 1 0 0 0 1 194 0 0 0 6 0 123 1 0 267 106 100 1 0 7 0 0 0 13 1 1 0 178 1 292 1 1 0 341 1 1 1 1 1 0 0 1 0 0 0 14 81 229 1 1 1 1 0 13 1 1 110 1 200 7 6 7 5 0 1 129 131 122 102 9 1 1 232 150 1 144 9 0 0 0 0 1 0 0 1 1 1 7 7 7 8 4 1 1 1 148 0 0 97 119 10 1 0 1 0 225 0 0 0 0 0 0 0 0 0 40 36 0 0 281 151 0 0 44 162 234 0 0 0 0 18 0 201 36 167 0 0 0 44 242 0 61 9 7 0 1 3 11 1 0 1 4 1 1 188 121 0 14 1 12 5 1 278 1 1 251 1 5 0 11 252 1 282 268 67 81 191 5 0 0 288 109 0 0 0 1 104 108 105 149 159 4 262 0 0 268 258 267 274 266 91 4 133 201 0 0 258 240 228 261 0 0 315 12 0 271 22 249 1 0 0 0 0 0 263 258 0 0 1 1 1 1 1 1 8 1 1 0 1 1 126 1 1 4 1 1 273 0 4 1 1 1 1 1 176 0 0 1 1 181 179 4 266 9 203 290 1 189 0 0 1 0 4 4 4 4 0 1 1 1 0 1 0 0 10 1 1 1 1 139 1 1 1 1 1 10 1 196 218 215 194 0 223 119 1 0 1 1 1 69 1 0 141 1 11 1 0 1 1 1 1 1 0 0 0 213 8 271 211 216 213 0 0 0 1 192 192 192 191 1 1 173 244 236 224 242 237 244 0 
0 0 0 0 0 0 0 0 0 0 0 0 0 0 0 0 0 0 0 1 0 0 0 0 0 0 0 0 0 0 0 0 0 0 0 0 0 0 0 0 1 0 0 0 0 0 0 0 0 1 1 0 2 217 246 233 1 213 1 0 0 2 0 2 0 0 2 0 0 0 0 293 2 0 0 0 0 0 0 1 0 0 0 0 0 0 0 0 0 0 0 0 0 0 1 0 0 0 0 0 0 0 0 0 0 0 0 1 0 0 0 0 0 0 0 0 0 0 0 0 0 0 0 0 0 0 0 295 1 0 0 344 2 0 340 319 0 0 1 0 0 0 0 0 0 0 0 0 0 0 0 0 1 0 0 0 0 0 0 0 0 0 0 0 0 1 0 0 0 0 0 0 0 0 0 0 0 0 0 0 0 0 0 0 0 0 0 0 0 0 0 0 0 0 0 0 0 0 0 0 0 0 0 1 0 0 0 0 0 0 0 0 0 0 0 0 0 283 0 0 0 0 0 0 0 0 0 0 0 0 1 0 0 0 0 0 0 0 0 0 0 0 0 0 0 0 0 0 0 0 0 0 0 0 0 0 1 0 0 0 0 0 0 1 0 0 0 0 0 0 0 2 0 0 0 0 0 0 0 0 0 0 0 0 0 0 0 0 0 0 1 0 0 0 0 2 2 2 0 0 0 0 0 0 261 0 2 0 0 2 0 131 0 0 0 0 0 0 0 0 0 0 266 1 0 0 0 0 0 0 0 0 1 0 0 0 0 0 0 0 0 0 0 0 1 0 0 0 306 0 0 1 0 0 1 0 0 0 0 0 1 0 0 2 0 0 0 0 0 0 0 0 0 0 0 0 0 0 0 0 0 0 0 1 0 0 0 0 0 320 0 0 0 0 0 0 0 0 0 0 0 0 0 0 0 0 0 0 0 0 0 1 0 0 0 0 0 0 0 0 0 0 0 0 0 0 0 0 2 0 0 0 0 195 195 195 194 0 0 153 0 0 0 0 0 0 0 
0 5 0 8 0 0 0 0 0 0 0 0 0 0 0 0 0 0 2 278 0 0 0 0 0 0 0 0 0 0 0 0 0 0 0 0 0 0 0 0 7 0 0 0 5 5 0 251 0 0 7 3 0 0 0 0 0 0 0 0 0 316 0 303 0 7 0 185 0 0 0 0 0 0 0 0 0 0 0 0 0 0 0 0 0 0 0 0 0 0 0 0 133 0 0 0 0 104 151 0 0 0 3 0 0 0 0 0 0 0 0 0 0 0 0 0 0 0 0 0 0 0 0 0 0 0 0 300 5 3 0 5 5 0 5 5 5 0 0 0 0 0 0 249 0 0 0 0 0 0 0 0 4 0 0 0 0 0 0 0 0 0 0 0 0 0 0 0 0 0 210 0 0 0 0 2 0 5 5 0 2 0 0 0 0 0 7 0 0 4 4 0 0 0 4 0 0 0 0 0 0 0 0 0 0 0 0 0 0 0 0 0 0 0 0 0 0 293 0 0 0 0 0 212 0 0 0 0 0 0 5 0 5 0 0 0 0 0 0 0 0 0 0 0 0 0 0 0 0 0 0 0 0 0 0 0 0 156 0 4 0 0 0 6 0 0 0 0 0 0 0 0 0 0 0 0 0 0 0 0 0 0 0 0 0 0 0 0 0 0 0 0 0 277 0 0 0 0 0 6 0 0 0 0 5 0 234 0 0 0 0 5 0 0 0 5 5 0 0 0 0 0 0 0 0 0 0 0 0 0 0 4 0 0 0 0 0 0 0 0 0 0 6 4 273 4 0 6 5 0 0 6 0 0 5 0 0 0 0 0 0 0 208 296 4 0 0 0 2 0 0 0 0 0 0 4 2 4 0 5 0 0 0 6 0 0 0 0 0 325 0 5 5 80 0 0 0 0 0 0 0 0 0 0 0 0 0 3 0 0 0 0 0 164 0 0 0 5 4 0 0 0 0 5 0 4 5 5 5 0 0 0 0 0 0 0 0 0 0 0 257 5 5 5 250 259 0 
0 0 0 0 0 0 0 0 0 0 0 0 0 0 0 0 0 0 0 0 0 0 0 0 0 0 0 0 0 0 0 0 0 0 0 0 0 0 0 0 0 0 0 0 0 0 0 0 0 0 0 0 0 0 0 0 0 0 0 0 0 0 0 0 0 0 0 0 0 0 0 0 278 0 0 0 0 0 0 0 0 0 0 0 0 0 0 0 0 0 0 0 0 0 0 0 0 0 0 0 0 0 0 0 0 0 0 0 0 0 0 0 0 0 0 0 0 0 0 0 0 0 0 0 0 0 0 0 0 0 0 0 0 0 0 0 0 0 0 0 0 0 0 0 0 0 0 0 0 0 0 0 0 0 0 0 0 0 0 0 0 0 0 0 0 0 0 0 0 0 0 0 0 0 0 0 0 0 0 0 0 0 0 0 0 0 0 0 0 0 0 0 0 0 0 0 0 0 0 0 0 0 0 0 0 0 0 0 0 0 0 0 0 0 0 0 0 0 0 0 0 0 0 0 0 0 0 0 0 0 0 0 0 0 0 0 0 0 0 0 0 0 0 0 0 0 0 0 0 0 0 0 0 0 0 0 0 0 0 0 0 0 0 0 0 0 0 0 0 0 0 0 0 0 0 0 0 0 0 0 0 0 0 0 0 0 0 0 0 0 0 0 0 0 0 0 0 0 0 0 0 0 0 0 0 249 0 0 0 0 325 0 0 0 0 0 0 0 0 0 0 0 0 0 0 0 0 0 0 0 0 0 0 0 0 0 0 0 0 0 0 0 0 0 0 0 0 0 0 0 0 0 0 0 0 0 0 0 0 0 0 0 0 0 0 0 0 0 0 0 0 0 0 0 0 0 0 0 0 0 0 0 0 0 0 0 0 0 0 0 0 0 0 0 0 0 0 0 0 0 0 0 0 0 0 0 0 0 0 0 0 0 0 0 0 0 0 0 0 0 0 0 0 0 0 0 0 0 0 0 0 0 0 0 0 0 0 0 0 0 0 0 0 0 0 0 0 
0 0 0 0 0 0 0 0 0 0 0 0 0 0 0 0 0 0 0 0 0 0 0 0 0 0 0 0 0 0 0 0 0 0 0 0 0 0 0 0 0 0 0 0 1 1 0 0 0 0 0 1 0 0 0 0 0 0 0 0 0 0 0 0 0 0 0 1 0 0 0 0 0 0 0 0 0 0 0 0 0 0 0 0 0 0 0 0 0 0 0 0 0 0 0 0 0 0 1 0 0 0 1 0 0 0 0 0 0 0 0 0 0 0 0 0 0 0 0 0 0 0 0 0 0 0 0 3 314 2 0 341 320 0 337 326 2 0 1 0 0 0 0 0 0 0 0 0 0 0 0 0 0 0 0 0 0 0 0 0 0 0 0 0 0 0 0 0 0 0 0 0 0 0 0 0 0 0 0 0 0 0 0 0 0 0 0 0 0 0 0 0 0 0 0 0 0 0 0 0 0 0 0 0 0 0 0 0 0 0 0 0 0 0 0 0 0 0 0 0 0 0 0 0 0 0 0 0 0 0 0 0 1 0 0 0 0 0 0 0 0 0 0 0 0 0 0 0 0 0 0 0 0 0 0 0 0 0 0 0 0 0 0 0 0 0 0 0 0 0 0 0 0 0 0 0 0 0 0 0 0 0 0 0 0 0 0 0 0 0 0 0 0 0 0 0 0 0 0 0 0 0 0 0 0 0 0 0 0 0 0 0 0 0 0 0 0 0 0 0 0 0 0 0 0 0 0 0 0 0 0 0 0 0 0 0 0 0 0 0 0 0 0 0 0 0 0 2 1 0 0 2 0 0 2 0 0 0 0 0 0 0 0 0 0 0 0 0 0 0 0 0 0 0 0 0 0 0 0 1 0 0 0 1 0 0 0 0 0 1 0 1 1 0 0 0 0 0 0 0 0 0 0 0 0 0 0 0 0 0 0 0 0 0 0 0 0 0 0 0 0 0 0 0 0 0 0 0 0 0 0 0 0 0 0 0 0 0 0 0 0 0 0 0 0 0 0 
0 0 0 0 0 0 0 0 0 0 0 0 0 0 0 61 0 0 0 0 0 0 0 0 0 0 0 0 0 0 0 0 0 0 0 0 0 0 0 0 0 0 0 0 0 0 0 0 0 0 0 0 0 0 0 0 0 0 0 0 0 0 0 0 0 0 0 0 0 0 0 0 0 0 0 0 0 0 0 0 0 0 0 0 0 0 0 0 0 0 0 0 0 0 0 0 0 0 0 0 0 0 0 0 0 0 0 0 0 0 0 0 0 0 0 0 0 0 0 0 0 0 0 0 0 0 0 0 0 0 0 0 0 0 0 0 0 0 0 0 0 0 0 0 0 0 0 0 0 0 0 0 0 0 0 0 0 0 0 0 0 0 0 0 0 0 0 0 0 0 0 0 0 0 0 0 0 0 0 0 0 0 0 0 0 0 0 0 0 0 0 0 0 0 0 0 0 0 0 0 0 0 0 0 0 0 0 0 0 0 0 0 0 0 0 0 0 0 0 0 0 0 0 0 0 0 0 0 0 0 0 0 0 0 0 0 0 0 0 0 0 0 0 0 0 0 0 0 0 0 0 0 0 0 0 0 0 0 0 0 0 0 0 0 0 0 0 0 0 0 0 0 59 0 0 0 0 0 0 0 0 0 0 0 0 0 0 0 0 0 0 0 0 0 0 0 0 0 0 0 0 0 0 0 0 240 0 0 0 0 0 0 0 0 0 0 0 0 0 0 0 0 263 0 0 0 0 0 0 0 0 0 0 0 0 0 0 0 0 0 0 0 0 0 0 0 0 0 0 0 0 0 0 0 0 0 0 0 0 0 0 0 0 0 0 0 0 0 0 0 0 0 0 0 0 0 0 0 0 0 0 0 0 0 64 0 0 0 0 0 0 0 0 0 0 0 0 0 0 0 0 0 0 0 0 0 0 0 0 0 0 0 0 0 0 0 0 0 0 0 0 0 0 0 0 0 0 0 0 0 0 0 0 0 0 0 0 0 0 0 0 0 0 0 0 0 0 
0 0 0 0 0 0 0 0 0 0 1 0 0 0 1 0 0 0 1 1 1 0 0 0 0 0 0 0 0 0 0 0 0 0 0 0 0 0 0 0 1 0 1 0 0 0 0 1 0 1 0 0 1 0 0 0 0 0 0 0 0 301 0 1 0 1 1 0 0 0 0 1 1 0 0 1 0 0 0 0 0 0 1 0 0 0 0 1 0 0 0 0 1 0 1 0 0 0 1 0 0 0 0 0 0 0 0 0 0 0 0 0 0 0 0 0 0 0 1 1 0 1 0 0 0 0 0 0 0 0 0 1 0 0 0 0 0 0 0 0 0 0 0 0 0 0 0 0 0 0 0 0 0 0 0 0 1 0 0 1 0 0 0 0 0 0 0 0 0 0 1 0 0 0 0 0 0 0 0 1 0 0 1 1 1 0 1 0 0 0 0 1 0 0 0 0 0 0 0 0 0 0 0 1 0 0 0 0 0 0 0 0 0 0 0 0 0 1 0 0 0 0 0 1 0 0 0 0 0 0 1 0 0 0 0 0 0 0 0 0 0 0 0 0 0 0 0 0 0 0 0 0 0 0 0 0 1 1 0 1 1 0 0 0 1 0 0 0 0 0 1 0 0 0 0 0 0 0 0 0 0 0 0 0 0 0 0 0 0 0 1 0 0 0 1 1 0 1 0 0 0 203 0 0 1 0 228 0 0 0 1 0 0 0 1 0 0 0 0 0 0 0 1 1 0 0 1 1 1 0 1 0 0 1 0 1 1 1 0 1 1 0 0 1 0 0 0 0 0 0 0 0 0 0 0 0 1 0 0 0 0 0 0 1 0 0 0 0 0 0 0 0 0 0 0 0 1 0 0 0 0 0 0 0 1 1 0 0 0 0 1 0 0 0 0 0 0 0 0 0 0 0 0 0 0 0 0 1 0 1 0 0 0 0 0 0 0 0 0 0 0 0 0 0 0 0 0 0 0 0 0 0 0 0 0 0 0 0 0 0 1 1 1 1 1 1 0 
0 0 0 0 0 0 0 0 0 0 0 0 0 0 0 0 0 0 0 2 0 0 0 0 0 0 0 0 0 0 0 0 0 0 0 0 0 0 0 0 0 0 0 0 0 0 0 0 0 0 1 0 0 0 0 0 0 0 0 0 0 0 0 0 0 0 0 0 0 0 0 0 0 0 0 0 0 0 0 0 0 0 0 0 0 0 0 0 0 0 0 0 0 0 0 0 0 0 0 0 0 0 0 0 0 0 0 0 0 0 0 0 0 0 0 0 0 0 0 0 0 0 0 0 0 0 0 0 0 0 0 341 0 0 0 0 0 0 0 0 0 0 0 0 0 0 0 1 0 0 0 1 0 0 0 0 0 0 0 0 0 0 0 0 0 0 0 0 0 0 0 0 0 0 0 0 0 0 0 0 0 0 0 0 0 0 0 0 0 0 0 0 0 0 0 0 0 0 0 0 0 0 0 0 0 0 0 0 0 0 0 0 0 0 0 0 0 0 0 0 0 0 0 0 0 0 0 0 0 0 0 0 0 0 0 0 0 0 0 0 0 0 0 0 0 2 0 0 0 0 0 0 0 0 0 0 0 0 0 0 0 0 0 0 0 0 0 0 1 0 0 0 0 0 0 0 0 0 0 0 0 0 0 0 0 0 0 0 0 0 0 0 0 0 0 0 0 0 0 0 0 2 0 0 0 3 2 0 0 0 2 0 0 0 0 0 0 0 0 0 0 0 0 0 0 0 0 0 0 0 0 0 0 0 0 0 0 0 0 0 0 0 0 0 2 0 0 0 0 0 0 0 0 0 0 0 0 0 0 0 0 0 2 2 0 0 0 1 0 0 1 1 1 1 0 0 0 0 0 0 0 0 0 0 0 0 0 0 0 0 0 0 0 0 0 0 0 0 0 0 0 0 0 0 0 0 0 0 0 0 0 0 0 0 0 0 0 0 0 0 0 0 0 0 0 0 0 0 0 0 0 0 0 0 0 0 0 0 0 0 0 0 0 0 0 0 0 
0 4 0 11 0 0 0 0 0 0 184 260 0 0 0 0 0 0 12 274 0 0 0 242 0 0 0 249 242 0 251 0 0 0 0 0 0 253 0 0 12 0 0 0 186 177 0 248 0 0 9 142 0 0 0 0 0 0 0 0 0 7 0 3 0 11 0 188 253 2 0 0 0 0 147 0 0 0 0 0 2 2 0 0 3 0 0 0 0 0 2 0 4 0 3 0 0 102 149 0 0 0 90 0 0 0 0 0 0 0 0 0 0 0 0 0 0 0 0 0 0 0 0 0 0 0 0 297 307 325 0 343 313 0 339 321 325 0 0 80 0 0 0 254 0 0 2 0 2 2 0 0 10 0 0 0 0 0 0 0 0 0 0 0 0 2 0 0 0 0 213 0 0 0 0 78 0 100 100 0 76 0 85 0 0 0 133 0 0 10 11 0 0 0 3 0 0 0 0 0 0 0 0 0 0 2 0 0 0 0 0 0 0 0 0 0 0 289 0 0 2 0 0 215 0 0 0 0 0 0 4 0 176 0 0 0 0 0 0 0 0 0 0 0 0 0 0 0 0 0 0 0 0 0 0 0 0 12 0 189 0 0 0 253 0 0 0 0 0 0 284 0 0 0 0 0 0 0 0 0 0 0 0 0 0 0 0 0 161 0 0 0 0 9 0 269 276 268 0 37 0 0 0 0 264 0 239 0 0 0 0 138 0 0 0 4 237 0 0 0 0 0 265 0 0 0 3 3 3 2 0 10 0 3 2 3 3 3 0 3 3 0 5 201 277 16 0 244 307 164 145 294 0 0 301 0 200 0 0 0 0 0 212 300 10 0 2 2 11 2 2 2 2 2 2 12 12 12 2 307 2 2 0 323 0 152 2 0 2 321 0 311 317 13 0 0 0 0 0 0 0 0 0 0 0 0 0 4 0 0 0 0 0 10 0 0 0 214 7 0 0 0 0 226 0 3 9 9 228 0 0 0 0 0 0 0 0 0 0 0 254 246 234 252 247 256 129 
0 0 0 0 0 0 0 0 0 0 0 0 0 0 0 0 0 0 0 0 0 0 0 0 0 0 0 0 0 0 0 0 0 0 0 0 0 0 0 0 0 0 0 0 1 1 0 0 0 0 0 0 0 0 0 0 0 0 0 0 0 0 0 0 0 0 0 2 0 0 0 0 0 0 0 0 0 0 0 0 0 0 0 0 0 0 0 0 0 0 0 0 0 0 0 0 0 97 140 0 0 0 0 0 0 0 0 0 0 0 0 0 0 0 0 0 0 0 0 0 0 0 0 0 0 0 0 0 1 328 0 347 318 0 344 324 327 0 18 0 0 0 0 0 0 0 0 0 0 0 0 0 0 0 0 0 0 0 0 0 0 0 0 1 135 0 0 0 0 0 0 1 0 0 0 0 0 0 0 0 0 0 0 0 0 0 0 0 0 0 0 0 0 0 0 0 0 0 0 0 0 0 0 0 0 0 0 0 0 0 0 0 0 0 0 0 0 0 0 0 0 0 0 0 0 0 0 0 0 0 0 0 0 0 0 0 0 0 0 0 0 0 0 0 0 0 0 0 0 0 0 0 0 0 0 0 0 0 0 1 0 0 0 0 0 0 0 0 0 0 0 0 0 0 0 0 0 0 0 0 0 0 0 0 0 0 0 0 0 0 0 0 0 0 0 0 0 0 0 0 0 0 0 0 0 0 0 0 0 0 0 0 0 0 0 0 0 0 0 0 0 0 0 0 0 0 0 0 0 0 0 0 0 0 0 0 0 0 0 0 0 0 1 0 0 0 0 239 310 0 0 1 0 0 1 172 0 0 0 0 0 0 0 0 0 0 0 0 1 0 0 0 0 0 0 1 0 1 0 310 0 0 0 318 0 0 0 0 0 324 0 314 320 0 0 0 0 0 0 0 0 0 0 0 0 0 0 0 0 0 0 0 0 1 0 0 0 0 0 0 0 0 0 0 0 0 0 0 2 0 0 0 0 0 0 0 0 0 0 0 0 0 0 0 0 0 0 
0 0 0 0 0 0 0 0 0 0 0 0 0 0 0 0 0 0 0 0 0 0 0 0 0 0 0 0 0 0 0 0 0 1 0 0 0 0 0 0 0 0 0 0 0 0 0 0 0 0 0 0 0 0 0 0 0 0 0 1 1 0 0 0 0 0 0 0 0 0 0 0 0 0 0 0 0 0 0 0 0 0 0 0 0 0 0 120 0 0 0 0 0 0 0 0 0 0 0 0 0 0 0 0 0 0 0 0 0 9 0 0 0 0 0 0 0 0 0 0 0 0 0 0 0 0 0 0 0 321 0 0 0 0 0 0 320 0 0 0 0 0 0 0 0 0 0 0 0 0 0 0 0 0 0 0 0 0 68 0 0 0 0 0 0 111 0 0 0 0 0 0 0 0 0 0 0 0 0 0 0 0 0 0 0 0 0 0 0 0 0 0 0 0 0 0 0 0 0 0 0 0 0 0 0 0 0 0 0 0 0 0 0 0 0 0 0 1 0 0 0 0 0 0 0 0 0 0 0 0 0 0 0 0 0 0 0 0 0 0 0 0 0 0 0 0 0 0 0 0 0 0 0 0 0 0 0 0 0 0 0 0 0 0 0 0 0 0 0 0 0 0 0 0 0 0 0 0 0 0 0 0 0 0 0 0 0 0 0 0 0 0 0 0 0 0 0 0 0 0 0 0 0 0 0 0 0 0 0 0 0 0 0 0 0 0 0 0 0 0 0 0 0 0 0 0 0 0 0 0 0 0 0 0 0 0 0 0 0 0 0 0 0 0 0 0 0 236 0 0 0 0 0 0 0 0 0 0 0 0 0 0 0 0 0 0 0 0 0 0 0 0 0 0 0 0 0 0 0 0 0 0 0 0 0 0 0 0 0 0 0 0 0 0 0 0 0 0 0 0 0 0 0 0 0 0 0 4 0 0 0 0 0 0 0 0 0 0 0 0 0 0 0 0 0 0 0 0 0 0 0 0 0 0 0 0 0 0 0 0 0 0 0 0 0 0 0 
0 191 0 0 0 0 1 0 0 0 1 258 0 0 224 0 0 0 0 266 237 0 0 240 0 0 0 247 240 0 249 0 0 0 0 254 0 251 0 0 0 0 275 0 0 0 0 243 0 1 0 1 0 1 1 1 0 1 0 0 0 301 0 292 0 0 290 187 251 0 0 290 271 0 0 0 0 0 0 1 0 0 33 0 0 0 0 0 0 0 0 0 1 0 0 0 0 93 135 0 0 0 82 0 0 0 0 0 0 0 0 0 267 106 100 0 0 1 0 1 0 30 113 195 0 0 0 292 305 321 0 341 311 0 337 317 320 0 16 78 0 0 0 249 0 0 0 0 0 0 1 0 0 0 1 0 200 0 0 240 0 0 0 0 134 0 1 0 0 0 210 0 0 0 0 0 1 1 1 0 0 0 83 0 0 0 123 0 0 0 0 0 0 1 0 0 0 1 162 243 0 0 0 225 0 0 0 0 0 0 0 0 0 1 1 0 0 281 1 0 0 1 0 212 0 125 0 0 0 0 201 1 167 0 0 118 14 242 58 0 0 0 0 0 0 199 0 0 0 0 0 0 0 0 0 0 0 0 0 176 1 0 1 1 0 0 0 44 1 0 1 1 0 0 0 0 0 0 288 109 112 112 114 92 104 108 105 149 159 0 0 0 0 268 1 267 274 266 0 36 0 201 0 0 258 0 228 0 0 0 315 128 0 0 1 0 0 0 0 0 0 252 1 258 0 0 0 0 0 0 0 0 0 0 0 0 0 0 1 0 0 0 304 1 273 0 0 236 2 162 143 286 0 0 293 0 198 181 179 0 266 0 203 290 0 165 0 0 0 0 0 0 0 0 0 0 0 0 0 303 0 0 0 316 0 150 0 131 0 317 0 307 313 0 0 0 218 215 0 0 0 119 0 0 0 90 0 0 0 0 141 1 0 0 0 0 159 203 0 0 0 0 0 213 0 0 211 216 213 0 0 0 0 1 1 1 1 1 1 1 244 236 224 242 237 244 0 
0 0 0 0 0 0 0 0 0 0 0 0 0 0 0 0 0 0 0 0 0 0 0 0 0 0 0 0 0 0 0 0 0 0 0 0 0 0 0 0 0 0 0 0 0 0 0 0 0 0 0 0 280 0 0 0 0 0 0 0 0 301 0 292 0 0 290 0 0 0 0 290 271 0 0 2 0 0 0 0 0 0 0 0 0 0 0 0 0 0 0 0 0 0 0 0 0 0 0 0 0 0 0 0 0 0 0 0 0 0 0 0 0 0 0 0 0 0 0 0 0 0 0 0 0 0 0 0 0 0 0 0 0 0 0 0 0 0 0 0 0 0 0 0 0 0 0 0 0 0 0 0 0 0 0 0 0 0 0 0 0 0 0 0 0 0 0 0 0 0 0 0 0 0 0 0 0 0 0 0 0 0 0 0 0 0 0 0 0 0 0 0 0 0 0 0 0 0 0 0 0 0 0 0 0 0 0 0 0 0 0 0 0 0 0 0 0 0 0 0 0 0 0 0 0 0 0 0 0 0 0 0 0 0 0 0 0 0 0 0 0 0 0 0 0 0 0 0 0 0 0 0 0 0 0 0 0 0 0 0 0 0 0 0 0 0 0 0 0 0 0 0 0 0 0 0 0 0 0 0 0 0 0 0 0 0 0 0 0 0 0 0 0 0 0 0 0 0 0 0 0 0 0 0 0 0 0 0 0 0 0 0 0 0 0 0 0 0 0 0 0 0 263 0 0 0 0 0 0 0 0 0 0 0 0 0 0 0 0 0 0 0 0 0 0 0 0 0 0 0 0 0 0 0 0 0 0 0 0 0 0 0 0 0 0 0 0 0 0 0 0 0 0 0 0 0 0 0 0 0 0 0 0 0 0 0 0 0 0 0 0 0 0 0 0 0 0 0 0 0 0 0 0 0 0 0 0 0 0 0 0 0 0 0 0 0 0 0 0 0 0 0 0 0 0 0 0 0 0 0 0 0 0 0 0 0 0 0 0 0 244 236 224 242 0 244 0 
0 0 0 0 0 0 0 0 0 0 0 0 0 0 0 0 0 0 0 0 0 0 0 0 0 0 0 0 0 0 0 0 0 0 0 0 0 0 0 0 0 0 0 0 0 0 0 0 0 0 0 0 0 0 0 0 0 0 0 0 0 0 0 0 0 0 0 0 0 0 0 0 0 0 0 0 0 0 0 0 0 0 0 0 0 0 0 0 0 0 0 0 0 0 0 0 0 0 0 0 0 0 0 0 0 0 0 0 0 0 0 0 0 0 0 0 0 0 0 0 0 0 0 0 0 0 0 0 0 0 0 0 0 0 0 0 0 0 0 0 0 0 0 0 0 0 0 0 0 0 0 0 0 0 0 0 0 0 0 0 0 0 0 0 0 0 0 0 0 0 0 0 0 0 0 0 0 0 0 0 0 0 0 0 0 0 0 0 0 0 0 0 0 0 0 0 0 0 0 0 0 0 0 0 0 0 0 0 0 0 0 0 0 0 0 0 0 0 0 0 0 0 0 0 0 0 0 0 0 0 0 0 0 0 0 0 0 0 0 0 0 0 0 0 0 0 0 0 0 0 0 0 0 0 0 0 0 0 0 0 0 0 0 0 0 0 0 0 0 0 0 0 0 0 0 0 0 0 0 0 0 0 0 0 0 0 0 0 0 0 0 0 0 0 0 0 0 0 0 0 0 0 0 0 0 0 0 0 0 0 0 0 0 0 0 0 0 0 0 0 0 0 0 0 0 0 0 0 0 0 0 0 0 0 0 0 0 0 0 0 0 0 0 0 0 0 0 0 0 0 0 0 0 0 0 0 0 0 0 0 0 0 0 0 0 0 0 0 0 0 0 0 0 0 0 0 0 0 0 0 0 0 0 0 0 0 0 0 0 0 0 0 0 0 0 0 0 0 0 0 0 0 0 0 0 0 0 0 0 0 0 0 0 0 0 0 0 0 0 0 0 0 0 0 0 0 0 0 0 0 0 0 0 0 0 0 194 0 0 0 0 0 0 0 0 0 0 
0 0 0 0 0 0 0 0 0 0 0 264 0 0 236 0 0 0 0 269 255 0 0 6 0 0 0 6 6 0 6 0 0 0 0 6 0 254 0 0 0 0 278 0 191 182 0 246 0 0 266 0 0 0 0 0 0 0 0 0 0 0 0 0 0 268 0 191 254 64 0 299 0 0 0 33 0 0 6 0 0 0 0 0 248 0 0 0 0 0 0 0 0 0 176 0 0 99 150 0 0 0 89 0 0 0 0 0 0 5 0 0 5 0 0 0 205 141 0 0 0 0 0 0 0 0 156 0 312 328 0 348 318 0 344 324 327 0 129 0 70 0 0 0 0 0 0 0 0 0 0 0 182 0 0 0 205 0 0 243 0 0 0 0 0 116 0 0 0 0 0 0 0 0 0 0 0 0 0 122 0 115 0 123 124 0 126 0 0 5 99 171 0 0 0 0 0 0 0 0 0 0 0 0 0 0 0 0 0 0 0 0 0 0 0 0 0 284 0 0 0 0 0 0 0 0 0 0 0 0 0 0 0 0 0 0 0 0 0 84 0 0 0 0 0 0 0 0 0 0 0 170 0 6 0 0 5 0 0 0 0 0 0 0 0 0 0 0 0 0 0 0 0 0 194 0 0 0 0 0 0 0 0 0 0 0 0 0 0 0 0 0 0 281 0 0 0 0 0 0 0 216 0 0 264 0 236 0 0 0 0 0 0 0 0 242 230 147 0 0 0 0 0 0 0 0 0 0 0 0 0 0 0 0 0 0 0 0 0 0 0 0 311 0 0 0 0 243 310 0 0 0 0 0 0 0 0 0 187 0 0 0 0 0 0 173 0 0 0 0 0 0 0 0 0 0 0 0 0 310 0 0 0 323 0 0 0 0 0 324 0 314 320 0 0 0 0 0 0 0 0 0 0 0 0 0 0 0 0 0 0 180 0 0 0 0 0 0 0 0 0 0 0 0 0 278 220 0 0 0 0 0 0 201 201 201 200 0 0 0 0 0 0 0 0 0 0 
0 0 0 0 0 0 0 0 0 0 0 0 0 0 0 0 0 0 0 0 0 0 1 0 0 0 0 0 0 0 0 0 0 0 0 0 0 0 0 0 0 0 0 0 0 0 0 0 0 0 0 0 0 0 245 0 0 0 0 0 0 0 0 0 0 0 0 0 0 0 0 0 1 0 0 0 0 0 0 0 0 0 0 0 0 0 0 0 0 0 0 0 0 0 0 0 0 0 0 0 0 0 0 0 0 0 0 0 0 0 0 0 0 0 0 0 0 0 0 0 0 0 0 0 0 0 0 0 0 0 0 0 0 0 0 0 0 0 0 0 0 0 0 0 0 0 0 0 0 0 0 0 0 0 0 0 0 0 0 0 0 0 0 0 0 0 0 0 0 0 0 0 0 0 0 0 0 0 0 0 0 0 0 0 0 0 0 0 0 0 0 0 0 0 0 0 0 0 0 0 0 0 0 0 0 0 0 0 0 0 0 0 0 0 0 0 0 0 0 0 0 0 0 0 0 0 0 0 0 0 0 0 0 0 0 0 0 0 0 0 0 0 0 0 0 0 0 0 0 0 0 0 0 0 0 0 0 0 0 0 0 0 0 0 0 0 0 0 0 0 0 0 0 0 0 0 0 0 0 0 0 0 0 0 0 0 0 0 0 0 0 0 0 0 0 0 0 0 0 0 0 0 0 0 0 242 230 0 0 0 1 0 0 0 0 0 0 0 0 0 0 0 0 0 0 0 0 0 0 0 0 0 0 0 0 0 0 0 0 0 0 0 0 0 0 0 0 0 0 0 0 0 0 0 0 0 0 0 0 0 0 0 0 0 0 0 0 0 0 0 0 0 0 0 0 0 0 0 0 0 0 0 0 0 0 0 0 0 0 0 0 0 0 0 0 0 0 0 0 0 0 0 0 0 0 0 0 0 0 0 0 0 0 0 0 0 0 0 0 0 0 0 0 0 0 0 0 0 0 0 0 0 0 0 0 0 0 0 0 0 0 0 0 0 0 0 0 
0 0 0 0 1 1 0 0 1 0 1 1 0 0 0 1 0 1 0 0 0 0 0 0 0 0 1 0 0 0 0 1 0 1 0 0 0 0 1 0 1 1 0 0 0 0 0 1 0 0 0 0 1 0 0 0 1 0 1 1 1 303 0 1 0 1 292 0 0 0 0 1 1 0 0 0 1 0 0 0 0 1 0 0 1 0 0 0 0 0 1 0 0 0 0 0 0 0 0 0 0 0 0 0 0 0 0 1 0 0 0 0 0 0 0 0 0 1 0 0 0 0 0 0 0 0 0 0 1 1 0 1 1 0 1 1 1 0 1 0 0 0 0 1 0 1 0 0 0 0 0 0 0 1 0 0 0 0 0 1 0 1 1 0 0 0 0 0 0 0 0 0 0 1 0 0 0 0 0 0 0 0 0 0 0 1 0 1 1 0 0 0 0 0 0 1 1 0 0 1 0 0 0 1 0 0 0 0 0 0 0 0 0 0 0 0 0 0 0 0 0 0 0 0 0 1 0 0 0 0 1 0 0 0 0 1 0 1 0 0 0 0 0 0 0 0 0 0 0 0 0 1 1 0 0 0 1 0 0 0 1 1 1 0 0 1 0 1 1 0 284 1 0 0 1 0 1 0 1 0 0 0 0 0 0 0 0 0 0 0 0 0 0 1 1 0 0 0 1 0 1 0 0 0 0 1 1 0 0 0 0 0 0 0 0 0 0 1 0 0 0 1 1 0 0 1 0 0 0 0 1 0 0 0 0 0 0 0 0 0 0 0 0 1 0 0 0 0 1 0 0 0 0 0 0 0 0 0 0 0 0 0 0 0 0 0 0 0 0 0 0 0 0 0 0 0 0 0 0 1 0 0 0 0 1 0 0 0 0 1 1 1 1 0 0 0 0 0 0 0 0 0 1 0 0 0 0 0 0 0 0 0 0 0 0 0 0 0 0 1 0 0 0 0 1 0 0 0 0 0 0 0 0 0 0 0 0 0 0 0 0 0 0 0 0 0 0 
0 0 0 0 0 0 0 0 0 0 0 0 0 0 0 0 0 0 0 0 0 0 0 0 0 0 0 0 0 0 0 0 0 0 0 0 0 0 0 0 0 0 0 0 0 0 0 0 0 0 0 0 0 0 243 0 0 0 0 0 0 0 0 0 0 0 0 0 0 0 0 0 0 0 0 2 0 0 0 0 0 0 0 0 0 0 0 0 0 0 0 0 0 0 0 0 0 0 0 0 0 0 0 0 0 0 0 0 0 0 0 0 0 0 0 0 0 0 0 0 0 0 0 0 0 0 0 0 0 0 0 0 0 0 0 0 0 0 0 0 0 0 0 0 0 0 0 0 0 0 0 0 0 0 0 0 0 0 0 0 0 0 0 0 0 0 0 0 0 0 0 0 0 0 0 0 0 0 0 0 0 0 0 0 0 0 0 0 0 0 0 0 0 0 0 0 0 0 0 0 0 0 0 0 0 0 0 0 0 0 0 0 0 0 0 0 0 0 0 0 0 0 0 0 0 0 0 0 0 0 0 0 0 0 0 0 0 0 0 0 0 0 0 0 0 0 0 0 0 0 0 0 0 0 0 0 0 0 0 0 0 0 0 0 0 0 0 0 0 0 0 0 0 0 0 0 0 0 0 0 0 0 0 0 0 0 0 0 0 0 0 0 0 0 0 0 0 0 0 0 0 0 0 0 0 0 0 0 0 0 0 0 0 0 0 0 0 0 0 0 0 0 0 0 0 0 0 0 0 0 0 0 0 0 0 0 0 0 0 0 0 0 0 0 0 0 0 0 0 0 0 0 0 0 0 0 0 0 0 0 0 0 0 0 0 0 0 0 0 0 0 0 0 0 0 0 0 0 0 0 0 0 0 0 0 0 0 0 0 0 0 0 0 0 0 0 0 0 0 0 0 0 0 0 0 0 0 0 0 0 0 0 0 0 0 0 0 0 0 0 0 0 0 0 0 0 0 0 0 0 0 0 0 0 0 0 0 0 0 0 0 0 0 0 0 0 0 
0 191 0 0 151 0 0 0 0 0 182 258 0 0 224 0 0 0 0 266 237 0 0 240 0 0 0 247 240 0 249 0 0 0 0 0 0 251 0 0 0 0 0 0 181 172 0 243 0 270 0 134 280 214 243 230 0 211 0 0 0 301 0 292 0 0 290 182 251 0 0 290 271 0 145 0 0 0 0 220 0 0 0 0 0 0 0 0 0 0 0 0 129 0 0 0 0 93 135 0 0 0 82 194 0 0 0 0 0 0 0 0 267 106 100 0 205 134 0 0 0 29 0 195 0 0 0 292 0 321 0 341 0 0 0 317 320 0 41 78 0 0 0 0 0 0 0 0 0 0 224 0 0 0 110 0 200 0 0 240 0 0 0 0 0 0 0 0 0 0 210 0 0 0 0 0 0 0 0 0 0 0 83 0 0 0 123 0 0 0 0 0 0 4 0 0 0 5 0 0 0 0 0 225 0 0 0 0 0 0 0 0 0 0 0 0 0 281 5 0 0 0 0 212 0 125 0 0 0 0 201 0 167 0 0 0 0 0 0 77 0 0 0 0 157 0 0 0 0 0 0 163 188 0 0 0 0 0 0 0 278 0 0 251 0 0 0 0 252 57 282 268 0 0 0 0 0 0 0 109 112 112 114 156 104 108 105 149 159 0 262 0 0 0 0 267 274 266 0 29 0 201 0 0 258 240 228 261 0 248 315 0 0 0 103 0 0 0 0 0 0 0 263 258 0 0 0 0 0 0 0 0 0 0 0 0 0 0 0 0 0 0 0 190 273 0 0 0 303 162 143 0 0 0 0 0 198 0 0 0 266 0 203 290 0 0 0 0 0 0 0 0 0 0 0 0 0 0 0 303 0 0 0 0 0 150 0 0 0 317 0 307 313 0 0 196 218 215 194 206 223 119 0 0 0 90 195 66 0 138 141 173 0 0 0 0 0 203 0 0 0 0 0 213 0 0 0 0 0 0 0 0 0 192 192 192 191 143 147 150 0 0 0 0 0 0 127 
0 0 0 0 0 0 0 0 0 0 0 0 0 0 0 0 0 0 149 6 0 0 0 0 0 0 0 0 0 0 0 0 0 1 0 0 0 0 0 0 6 0 0 0 0 0 0 0 0 273 0 0 9 217 246 233 0 214 0 0 0 304 0 295 0 0 293 0 0 0 0 0 0 0 0 0 0 0 0 0 0 0 1 0 1 0 5 0 0 0 0 0 0 0 0 0 0 0 0 0 0 0 0 0 0 0 0 0 0 0 0 0 0 0 0 0 0 1 1 0 0 5 0 0 0 0 0 0 0 0 0 0 0 0 0 0 0 0 0 0 0 0 0 252 0 0 0 0 0 0 0 0 1 0 0 0 0 0 0 0 0 0 0 0 0 0 0 0 0 0 1 0 0 0 0 0 0 0 0 0 0 0 0 0 0 0 126 0 0 0 0 0 0 0 0 0 0 0 7 1 0 0 0 0 0 0 0 0 0 0 0 0 0 35 0 0 0 284 140 0 0 0 0 1 0 0 0 0 0 0 204 0 0 0 0 0 41 245 0 0 0 0 0 0 0 0 0 0 0 0 0 0 0 5 0 0 1 1 0 0 0 0 0 0 0 0 0 0 255 0 0 0 0 0 0 0 0 0 0 0 0 0 0 0 0 0 0 0 0 0 0 0 0 0 0 270 277 0 0 0 6 204 0 0 0 0 232 0 0 0 0 0 0 275 1 238 0 0 0 0 0 0 0 261 0 0 0 0 0 0 0 0 0 0 0 0 0 0 0 0 0 0 0 0 276 0 0 0 0 0 0 0 0 0 0 0 0 0 0 0 269 0 206 293 0 0 0 0 0 0 0 0 0 0 0 0 0 0 0 0 0 0 0 0 0 0 0 134 0 0 0 0 0 0 0 0 0 0 0 0 0 0 0 0 0 0 0 0 0 0 0 0 0 0 0 0 0 1 1 0 0 0 0 0 0 6 0 0 0 0 0 0 0 6 6 6 6 0 0 6 6 6 6 6 0 247 0 
0 0 0 0 0 0 0 0 0 0 0 0 0 0 0 0 0 0 0 0 0 0 0 0 0 0 0 0 0 0 0 0 0 0 0 0 0 0 0 0 0 0 0 0 0 0 0 0 0 0 0 0 0 0 244 231 0 0 0 0 0 302 0 0 0 0 0 0 0 0 0 0 0 0 0 0 0 0 0 0 0 0 0 0 0 0 0 0 0 0 0 0 0 0 0 0 0 0 0 0 0 0 0 0 0 0 0 0 0 0 0 0 0 0 0 0 0 0 0 0 0 0 0 0 0 0 0 0 0 0 0 0 0 0 0 0 0 0 0 0 0 0 0 0 0 0 0 0 0 0 225 0 0 0 0 0 0 0 0 0 0 0 0 0 0 0 0 0 0 0 0 0 0 0 0 0 0 0 0 0 0 0 0 0 0 0 0 0 0 0 0 0 0 0 0 0 0 0 0 0 0 0 0 0 0 0 0 0 0 0 0 0 0 0 0 0 0 0 0 0 0 0 0 0 0 0 0 0 0 0 0 0 0 0 0 0 0 0 0 0 0 0 0 0 0 0 0 0 0 0 0 0 0 0 0 0 0 0 0 0 0 0 0 0 0 0 0 0 253 0 0 0 0 0 0 0 0 0 0 0 0 0 0 0 0 0 0 0 0 0 0 0 0 0 0 0 0 0 0 0 0 0 0 0 0 241 229 0 0 0 0 0 0 0 0 0 0 0 0 0 0 0 0 0 0 0 0 0 0 0 0 0 0 0 0 0 0 0 0 0 0 0 0 0 0 0 0 0 0 0 0 0 0 0 0 0 0 0 0 0 0 0 0 0 0 0 0 0 0 0 0 0 0 0 0 0 0 0 0 0 0 0 0 0 0 0 0 0 0 0 0 0 0 0 0 0 0 0 0 0 0 0 0 0 0 0 0 0 0 0 0 0 0 0 0 0 0 0 0 0 0 0 0 0 0 0 0 0 0 0 0 0 0 0 0 0 0 0 0 0 0 0 0 0 0 0 0 
0 0 0 0 0 0 0 0 1 0 0 0 0 0 0 0 0 0 0 0 0 0 0 0 0 0 0 0 0 0 0 0 0 0 0 0 0 0 0 0 0 0 0 0 0 0 0 0 0 0 0 0 0 0 1 1 0 0 0 0 0 0 0 0 0 0 0 0 0 0 0 1 279 0 0 0 0 0 0 0 0 0 0 0 0 0 0 0 0 0 0 0 0 0 0 0 0 0 0 0 0 0 0 0 0 0 0 0 0 0 0 0 1 0 0 1 0 0 0 0 0 0 0 0 0 0 0 0 0 0 0 0 0 0 0 0 0 0 0 0 0 0 0 0 0 0 0 0 0 0 0 0 0 0 0 0 0 0 0 0 0 0 0 0 0 0 0 0 0 0 0 0 0 0 0 0 0 0 0 0 0 0 0 0 0 0 0 0 0 0 0 0 0 0 0 0 1 0 1 1 0 0 0 0 0 0 0 0 0 0 0 0 0 0 0 0 0 0 0 0 0 0 0 0 0 1 0 0 0 0 1 0 0 0 0 1 0 1 0 0 0 0 0 0 0 1 0 0 0 0 0 0 0 0 0 0 0 0 0 0 0 0 0 0 0 0 0 0 0 0 0 0 0 0 1 0 0 0 0 0 0 0 0 0 0 0 0 0 0 0 0 0 0 0 0 0 0 0 0 0 0 0 0 0 0 250 1 1 0 0 326 0 0 0 0 0 0 0 0 0 0 0 0 0 0 0 1 0 0 0 0 0 0 0 0 0 0 0 0 0 0 0 0 0 0 0 0 0 0 0 0 0 0 0 0 0 0 0 0 0 0 0 0 0 0 0 0 0 0 0 0 0 0 0 0 0 0 0 0 0 0 0 0 0 0 0 0 0 0 0 0 0 0 0 0 0 0 0 0 0 0 0 0 0 0 0 0 0 0 0 0 0 0 0 0 0 0 0 0 0 0 0 0 0 0 0 0 0 0 0 0 0 0 0 0 0 0 0 0 0 0 0 0 0 0 0 0 
1 1 21 1 1 0 9 0 1 0 1 1 23 0 1 0 0 66 1 8 1 0 1 1 0 0 56 1 1 0 1 1 0 1 0 1 0 1 55 0 1 55 1 0 0 0 0 1 1 11 8 1 1 1 1 1 1 1 1 1 1 1 0 1 1 7 290 0 1 0 0 290 12 0 0 1 0 0 0 1 1 1 1 0 1 0 1 0 0 0 1 0 1 0 1 0 0 1 0 0 0 0 0 1 0 0 0 23 0 1 1 0 1 0 0 1 1 1 0 0 0 1 1 1 0 0 1 0 0 0 0 0 0 0 0 0 0 0 0 0 1 0 0 1 0 1 1 0 1 1 1 1 1 0 1 0 1 0 1 1 0 0 0 0 0 1 0 0 0 0 1 0 0 1 1 0 0 1 1 0 0 0 1 0 0 1 1 1 1 0 0 0 1 1 0 1 1 1 1 1 0 0 0 1 0 0 1 0 0 0 0 0 0 0 0 1 1 1 1 1 0 0 0 1 0 1 1 0 164 0 11 0 167 0 0 1 0 1 2 0 1 1 0 0 0 6 0 0 0 0 0 0 1 1 0 1 6 1 0 0 1 1 1 1 1 1 0 1 12 0 1 11 0 0 1 0 1 0 1 1 1 1 1 1 1 1 1 1 0 34 262 0 0 1 9 11 10 9 1 1 1 1 0 0 1 240 1 261 0 1 315 1 0 271 1 1 1 1 0 0 0 1 12 1 0 1 1 1 1 0 1 0 1 1 0 0 1 1 0 1 1 1 0 1 7 0 1 0 0 1 1 0 1 1 0 0 1 1 1 1 1 1 7 1 0 1 0 0 0 0 0 0 0 0 0 0 1 0 0 0 0 0 1 0 1 1 0 0 0 0 0 0 0 1 0 1 1 1 1 1 1 1 1 0 1 1 0 1 0 0 1 1 0 0 0 0 0 1 1 1 0 0 0 1 1 0 1 1 1 0 0 0 0 1 8 8 1 0 0 1 0 0 0 0 0 1 0 
0 0 0 0 0 0 0 0 0 0 0 0 0 0 0 0 0 0 0 0 0 0 0 0 0 0 0 0 0 0 0 0 0 0 0 0 0 0 0 0 0 0 0 0 0 0 0 0 0 0 0 0 0 0 0 0 0 0 0 0 0 0 0 0 0 0 0 0 0 0 0 0 0 0 0 0 0 0 0 0 0 0 0 0 0 0 0 0 0 0 0 0 0 0 0 0 0 0 0 0 0 0 0 0 0 0 0 0 0 0 0 0 0 0 0 0 0 0 0 0 0 0 0 0 0 0 0 0 0 0 0 0 0 0 0 0 0 0 0 0 0 0 0 0 0 0 0 0 0 0 0 0 0 0 0 0 0 0 0 0 0 0 0 0 0 0 0 0 0 0 240 0 0 0 0 0 0 0 0 0 0 0 0 0 0 0 0 0 0 0 0 0 0 0 0 0 0 0 0 0 0 0 0 0 0 0 0 0 0 0 0 0 0 0 0 0 0 0 0 0 0 0 0 242 0 0 0 0 0 0 0 0 0 0 0 0 0 0 0 0 0 0 0 0 0 0 0 0 0 0 0 0 0 0 0 0 0 0 0 0 0 0 0 0 0 0 0 0 0 0 0 0 0 0 0 0 0 0 0 0 0 0 0 0 0 0 0 0 0 0 0 0 0 0 0 0 0 0 0 0 0 0 0 0 0 246 0 0 0 0 0 0 0 0 29 0 0 0 0 0 0 0 0 0 0 0 0 0 0 0 0 0 0 0 0 0 0 0 0 0 0 0 0 0 0 0 0 0 0 0 0 0 0 0 0 0 0 0 0 0 0 0 0 0 0 0 0 0 0 0 0 0 0 0 0 0 0 0 0 0 0 0 0 0 0 0 0 0 0 0 0 0 0 0 0 0 0 0 0 0 0 0 0 0 0 0 0 0 0 0 0 0 0 0 0 0 0 0 0 0 0 0 0 0 0 0 0 0 0 0 0 0 0 0 0 0 0 0 0 0 0 0 0 0 0 0 0 
0 1 1 0 0 0 195 1 0 0 0 1 0 0 0 0 0 1 0 0 1 0 1 0 0 0 17 0 0 0 0 0 0 0 0 0 0 0 81 0 2 81 0 0 0 0 0 0 0 0 0 0 0 0 0 0 0 0 0 0 0 0 0 0 0 0 294 0 0 0 0 294 0 0 0 0 0 0 1 0 0 0 0 0 0 0 0 0 0 0 0 0 0 0 0 0 0 0 0 0 0 0 0 0 0 0 0 0 0 0 0 0 0 0 0 0 0 0 0 0 0 0 0 0 0 0 0 295 310 324 0 346 1 0 342 322 323 0 4 0 0 0 0 1 0 1 0 0 0 0 1 0 0 0 0 0 0 0 0 0 0 0 0 0 0 0 0 0 0 0 0 0 0 0 0 0 1 0 0 0 0 0 0 0 0 0 0 0 0 1 1 0 0 0 0 0 1 0 0 0 0 0 0 0 0 0 0 0 0 0 0 0 0 0 0 1 0 0 0 1 0 0 0 0 0 0 0 0 0 0 1 0 0 0 0 0 0 0 1 0 0 0 0 0 0 0 0 1 0 0 0 0 0 0 0 0 0 0 0 0 0 0 0 0 0 0 0 0 255 0 285 0 0 0 0 0 0 0 1 0 0 0 0 0 0 0 0 0 0 0 0 0 0 0 0 0 0 0 0 0 0 0 0 0 1 0 0 261 0 0 1 1 0 0 0 0 0 1 1 1 0 1 0 0 0 0 0 0 0 0 0 0 0 0 0 0 0 0 0 0 0 0 307 0 0 0 0 239 308 0 0 291 0 0 296 1 0 0 0 0 0 0 0 0 0 0 0 0 0 0 1 0 0 0 0 0 0 0 0 308 0 0 0 321 0 0 0 0 0 322 0 310 316 0 0 0 0 0 0 0 0 0 0 0 0 0 0 0 0 0 0 1 0 0 0 0 0 0 0 0 0 0 0 0 0 0 0 0 0 0 0 0 0 0 192 192 0 0 0 0 248 240 228 246 241 248 127 
0 0 0 0 0 0 0 0 0 0 0 0 0 0 0 0 0 0 0 0 0 0 0 0 0 0 0 0 0 0 0 0 0 0 0 0 0 0 0 0 0 0 0 0 1 1 0 0 0 0 0 1 0 0 0 0 0 0 0 0 0 0 0 0 0 0 0 1 0 0 0 0 0 0 0 0 0 0 0 0 0 0 0 0 0 0 0 0 0 0 0 0 0 0 0 0 0 0 1 0 0 0 1 0 0 0 0 0 0 0 0 0 0 0 0 0 0 0 0 0 0 0 0 0 0 0 0 1 1 1 0 1 1 0 337 1 1 0 1 0 0 0 0 0 0 0 0 0 0 0 0 0 0 0 0 0 0 0 0 0 0 0 0 0 0 0 0 0 0 0 0 0 0 0 0 0 0 0 0 0 0 0 0 0 0 0 0 0 0 0 0 0 0 0 0 0 0 0 0 0 0 0 0 0 0 0 0 0 0 0 0 0 0 0 0 0 0 0 0 0 0 0 0 0 0 0 0 0 0 0 0 0 1 0 0 0 0 0 0 0 0 0 0 0 0 0 0 0 0 0 0 0 0 0 0 0 0 0 0 0 0 0 0 0 0 0 0 0 0 0 0 0 0 0 0 0 0 0 0 0 0 0 0 0 0 0 0 0 0 0 0 0 0 0 0 0 0 0 0 0 0 0 0 0 0 0 0 0 0 0 0 0 0 0 0 0 0 0 0 0 0 0 0 0 0 0 0 0 0 0 0 0 0 0 0 0 0 0 0 0 0 0 0 0 0 0 0 1 1 0 0 1 0 0 1 0 0 0 0 0 0 0 0 0 0 0 0 0 0 0 0 0 0 0 0 0 0 0 0 1 0 0 0 1 0 0 0 0 0 1 0 1 1 0 0 0 0 0 0 0 0 0 0 0 0 0 0 0 0 0 0 0 0 0 0 0 0 0 0 0 0 0 0 0 0 0 0 0 0 0 0 0 0 0 0 0 0 0 0 0 0 0 0 0 0 0 0 
0 0 0 0 0 0 0 0 0 0 0 0 0 0 0 0 0 0 0 0 0 0 0 0 0 0 0 0 0 0 0 0 0 0 0 0 0 0 0 0 0 0 0 0 1 1 0 0 0 0 0 1 0 0 0 0 0 0 0 0 0 0 0 0 0 0 0 1 0 0 0 0 0 0 0 0 0 0 0 0 0 0 0 0 0 0 0 0 0 0 0 0 0 0 0 0 0 0 1 0 0 0 1 0 0 0 0 0 0 0 0 0 0 0 0 0 0 0 0 0 0 0 0 0 0 0 0 296 309 325 0 344 315 0 341 321 324 0 1 0 0 0 0 0 0 0 0 0 0 0 0 0 0 0 0 0 0 0 0 0 0 0 0 0 0 0 0 0 0 0 0 0 0 0 0 0 0 0 0 0 0 0 0 0 0 0 0 0 0 0 0 0 0 0 0 0 0 0 0 0 0 0 0 0 0 0 0 0 0 0 0 0 0 0 0 0 0 0 0 0 0 0 0 0 0 0 0 0 0 0 0 0 1 0 0 0 0 0 0 0 0 0 0 0 0 0 0 0 0 0 0 0 0 0 0 0 0 0 0 0 0 0 0 0 0 0 0 0 0 0 0 0 0 0 0 0 0 0 0 0 0 0 0 0 0 0 0 0 0 0 0 0 0 0 0 0 0 0 0 0 0 0 0 0 0 0 0 0 0 0 0 0 0 0 0 0 0 0 0 0 0 0 0 0 0 0 0 0 0 0 0 0 0 0 0 0 0 0 0 0 0 0 0 0 0 0 0 1 307 0 0 286 0 0 297 0 0 0 0 0 0 0 0 0 0 0 0 0 0 0 0 0 0 0 0 0 0 0 0 307 0 0 0 1 0 0 0 0 0 321 0 311 317 0 0 0 0 0 0 0 0 0 0 0 0 0 0 0 0 0 0 0 0 0 0 0 0 0 0 0 0 0 0 0 0 0 0 0 0 0 0 0 0 0 0 0 0 0 0 0 0 0 0 0 0 0 0 
1 193 0 0 0 0 1 0 0 70 1 260 0 0 0 0 0 0 0 0 0 0 1 0 0 0 0 0 0 0 0 0 1 234 0 0 1 1 0 1 0 0 1 0 0 0 0 0 0 273 266 0 1 216 246 232 1 213 1 2 1 306 0 297 0 0 295 0 0 1 0 294 275 0 0 1 0 0 0 0 0 0 0 1 0 0 0 1 0 1 0 0 0 0 172 33 0 0 1 0 0 0 0 0 0 0 0 0 0 122 0 0 0 0 0 188 0 0 0 0 0 0 0 199 0 1 0 1 0 0 0 0 0 0 0 0 0 0 0 0 0 0 0 251 1 1 1 1 0 1 226 151 0 0 0 0 0 1 70 1 0 0 0 0 0 1 1 1 0 0 0 0 0 0 0 0 1 0 0 0 0 0 0 0 0 0 1 1 1 0 1 170 0 137 99 0 99 112 1 0 0 0 0 227 0 0 0 0 0 0 0 0 0 34 31 0 0 0 0 0 0 1 0 0 0 0 0 0 0 0 203 0 0 0 0 0 38 0 0 49 0 0 0 0 0 202 0 0 0 1 0 0 0 0 0 0 0 1 1 0 282 0 0 0 0 0 0 0 256 0 286 0 0 1 0 0 0 0 292 0 0 0 0 0 0 0 0 0 163 0 266 0 0 0 1 0 276 0 0 0 0 203 0 0 260 242 230 266 0 0 317 1 0 1 0 238 225 1 0 0 0 0 265 0 0 0 1 0 0 0 0 0 0 0 0 0 0 0 126 0 0 0 308 1 0 0 0 0 0 0 0 290 0 0 297 0 0 0 0 0 269 0 0 0 0 0 0 0 125 0 0 0 0 0 0 0 0 0 0 305 0 0 0 320 0 0 0 0 0 322 0 311 317 0 0 0 0 0 0 0 0 0 0 0 0 0 0 0 0 0 0 1 0 0 0 0 0 0 0 0 0 0 0 0 0 1 0 0 217 0 0 0 0 0 0 0 0 0 0 0 246 238 226 244 239 248 0 
0 0 0 0 0 0 1 0 0 0 0 0 0 0 0 0 0 0 0 0 0 0 1 0 0 0 0 0 0 0 0 0 0 0 0 0 0 0 0 0 0 0 0 0 0 0 0 0 0 0 0 0 0 0 0 0 0 0 0 0 0 0 0 0 0 0 0 0 0 0 0 0 1 0 0 0 0 0 0 0 0 0 0 0 0 0 0 0 0 0 0 0 0 0 0 0 0 0 0 0 0 0 0 0 0 0 0 0 0 0 0 0 1 0 0 0 0 0 0 0 0 0 0 0 0 0 0 0 0 0 0 0 0 0 0 0 0 0 0 0 0 0 0 0 0 0 0 0 0 0 0 0 0 0 0 0 0 0 0 0 0 0 0 0 0 0 0 0 0 0 1 0 1 0 0 0 0 0 0 0 0 0 0 0 0 0 0 0 0 0 0 0 0 0 0 0 0 0 0 0 0 0 0 0 0 0 0 0 0 0 0 0 0 0 0 0 0 0 0 0 0 0 0 1 0 0 0 0 0 0 0 0 0 0 0 0 0 0 0 0 0 0 0 0 0 0 0 0 0 0 0 0 0 1 0 0 0 0 0 0 0 0 0 0 0 0 0 0 1 0 0 0 0 0 0 0 0 0 0 0 0 0 0 0 0 0 0 0 0 0 0 0 0 0 0 0 0 0 0 0 0 0 0 0 0 246 1 0 0 0 1 0 0 0 0 1 0 0 0 0 0 0 0 0 0 0 0 0 0 0 0 0 0 0 0 0 0 0 0 0 0 0 0 0 0 0 0 0 0 0 0 0 0 0 0 0 0 0 0 0 0 0 0 0 0 0 0 0 0 0 0 0 0 0 0 0 1 0 0 0 0 0 0 0 0 0 0 0 0 0 0 0 0 0 0 0 0 0 0 0 0 0 0 0 0 0 0 0 0 0 0 0 0 0 0 0 0 0 0 0 0 0 0 0 0 0 0 0 0 0 0 0 0 0 0 0 0 0 0 0 0 0 0 0 0 0 0 
0 0 0 0 0 0 0 0 0 0 0 0 0 0 0 0 0 0 0 0 0 0 0 0 0 0 0 0 0 0 0 0 0 0 0 0 0 0 0 0 0 0 0 0 0 0 0 0 0 0 0 0 0 0 0 0 0 0 0 0 0 0 0 0 0 0 0 0 0 0 0 0 0 0 0 0 0 0 0 0 0 0 4 0 0 0 0 0 0 0 0 0 0 0 0 0 0 0 0 0 0 0 0 0 0 0 0 0 0 0 0 0 0 0 0 0 0 134 0 0 0 2 0 0 0 0 0 0 0 0 0 0 0 0 0 0 0 0 0 0 0 0 0 0 6 229 0 0 0 0 0 0 0 0 0 0 0 0 0 0 0 0 0 0 0 0 0 0 0 0 210 0 0 0 0 0 0 0 0 0 0 0 0 0 0 0 0 0 0 0 0 0 0 0 0 0 0 0 0 0 0 0 0 0 0 0 0 0 0 0 0 0 0 0 0 0 0 0 0 0 0 0 0 212 0 0 0 0 0 0 0 0 0 0 0 0 0 0 0 0 0 0 0 0 0 0 0 0 0 0 0 0 0 0 0 0 0 0 0 0 0 0 0 0 0 0 0 0 0 0 0 0 0 0 0 0 0 0 0 0 0 0 0 0 0 0 0 0 0 0 0 0 0 0 0 0 0 0 0 0 0 0 0 0 0 0 0 0 0 0 0 0 0 0 0 0 0 0 0 0 0 0 0 0 0 0 0 0 0 0 0 0 0 0 0 0 0 0 0 0 0 0 0 0 0 0 0 0 0 0 0 0 0 0 0 0 0 0 0 0 0 0 0 0 0 0 0 0 0 0 0 0 0 0 0 0 0 0 0 0 0 0 0 0 0 0 0 0 0 0 0 0 0 0 0 0 0 0 0 0 0 0 0 0 0 0 0 0 0 0 0 0 0 0 0 0 0 0 0 0 0 0 0 0 0 0 0 0 0 0 0 0 0 0 0 0 0 0 0 0 0 0 0 0 0 0 0 
0 0 4 0 5 0 6 0 8 0 0 260 4 0 226 0 3 5 148 5 0 0 6 0 0 0 7 0 0 0 0 0 0 0 0 257 0 0 7 0 5 7 0 0 0 0 0 5 0 272 266 0 8 216 245 232 8 213 8 0 0 303 0 294 0 4 292 0 0 5 0 9 274 0 0 0 0 0 0 0 0 0 0 3 0 0 4 0 0 0 0 0 0 0 0 0 0 0 0 0 0 0 0 0 0 0 0 0 0 121 0 0 0 0 0 0 0 0 0 0 4 4 0 0 0 6 0 294 0 0 0 343 0 0 0 0 0 0 0 0 0 0 0 251 0 5 0 0 0 0 0 151 0 0 0 0 202 5 70 0 5 0 0 5 6 0 0 5 0 0 0 5 0 0 5 0 0 0 0 0 0 0 0 0 0 0 125 0 0 3 0 0 0 0 0 0 99 112 6 0 0 0 0 0 0 0 0 0 0 0 0 0 0 34 0 8 0 283 139 8 0 0 0 0 0 0 0 0 167 0 203 31 5 0 8 0 40 244 8 0 0 7 0 0 0 0 0 0 0 3 0 0 0 4 0 0 0 0 0 0 0 0 0 0 0 0 0 0 254 0 0 0 0 0 195 0 0 0 7 3 0 0 0 0 3 5 5 3 0 4 8 0 0 0 0 269 276 0 0 0 5 203 0 0 260 243 231 7 0 0 319 6 0 274 0 237 0 0 5 0 0 0 266 260 0 0 0 0 0 0 0 0 0 0 0 0 0 0 0 0 0 0 0 0 275 0 0 0 0 0 0 0 0 0 0 0 0 0 0 0 268 5 205 292 0 167 0 0 0 0 4 4 4 4 0 0 0 0 0 0 0 0 145 0 0 0 0 133 0 0 0 0 0 0 0 198 5 6 6 0 0 121 0 0 0 0 0 0 0 0 0 0 0 0 0 0 0 0 0 0 0 0 0 5 7 5 0 0 0 0 0 0 0 5 5 5 5 0 0 5 5 5 5 5 5 246 0 
0 0 2 0 151 0 0 0 0 0 0 0 2 0 0 0 0 0 0 266 0 0 2 0 0 0 2 0 0 0 0 0 0 231 0 0 0 0 2 0 2 2 0 0 0 0 0 243 0 270 264 0 280 0 0 0 2 0 2 215 166 301 0 292 0 8 2 0 0 0 0 290 2 0 0 0 0 0 0 0 0 0 0 0 0 0 0 0 0 0 0 0 0 0 2 0 0 0 0 0 0 0 0 0 0 0 0 2 0 0 0 0 0 0 0 0 0 0 0 0 0 0 0 0 0 0 0 0 0 321 0 0 311 0 337 0 320 0 0 0 2 0 0 0 0 0 0 0 0 0 0 0 0 0 0 0 0 0 0 0 0 0 0 0 0 0 0 0 0 0 0 0 0 0 0 0 0 0 0 0 0 0 0 0 0 0 0 0 0 0 0 0 0 0 97 0 0 0 0 0 0 0 0 2 0 0 0 0 0 0 0 0 0 0 0 2 0 281 0 2 0 0 0 0 0 0 0 0 2 0 2 0 167 0 0 0 0 0 0 0 2 0 0 0 0 0 0 0 0 0 0 0 0 0 0 0 223 0 0 0 0 0 0 0 0 0 0 2 2 0 2 0 0 0 0 0 0 0 0 0 0 0 0 0 0 0 0 0 0 2 262 0 0 0 0 267 274 266 0 0 0 0 0 0 0 0 0 261 0 248 315 2 0 271 0 235 2 2 2 0 0 0 263 258 0 2 0 0 0 0 0 0 0 0 0 0 0 0 0 0 0 0 304 0 0 0 0 236 0 0 0 0 0 0 0 0 0 0 0 0 0 0 0 290 0 0 0 0 0 0 0 0 0 0 0 0 0 0 0 0 0 0 0 316 0 0 0 131 0 0 0 0 0 0 0 0 0 0 0 0 0 0 0 0 0 0 0 0 0 0 0 0 0 0 0 0 0 0 0 0 0 0 0 0 2 0 0 0 0 0 0 0 0 0 0 0 0 0 0 0 244 236 2 242 237 244 0 
0 0 0 0 0 0 1 0 0 0 0 0 0 0 0 0 0 0 0 0 0 0 1 0 0 0 0 0 0 0 0 0 0 0 0 0 0 0 0 0 0 0 0 0 0 0 0 0 0 0 0 0 0 0 0 0 0 0 0 0 0 0 0 0 0 0 0 0 0 0 0 0 280 0 0 0 0 0 0 0 0 0 0 0 0 0 0 0 0 0 0 0 0 0 0 0 0 0 0 0 0 0 0 0 0 0 0 0 0 0 0 0 1 0 0 0 0 0 0 0 0 0 0 0 0 0 0 0 0 0 0 0 0 0 0 0 0 0 0 0 0 0 0 0 0 0 0 0 0 0 0 0 0 0 0 0 0 0 0 0 0 0 0 0 0 0 0 0 0 0 1 0 1 0 0 0 0 0 0 0 0 0 0 0 0 0 0 0 0 0 0 0 0 0 0 0 0 0 0 0 0 0 0 0 0 0 0 0 0 0 0 0 0 0 0 0 0 0 0 0 0 0 0 1 0 0 0 0 0 0 0 0 0 0 0 0 0 0 0 0 0 0 0 0 0 0 0 0 0 0 0 0 0 1 0 0 0 0 0 0 0 0 0 0 0 0 0 0 1 0 0 0 0 0 0 0 0 0 0 0 0 0 0 0 0 0 0 0 0 0 0 0 0 0 0 0 0 0 0 0 0 0 0 0 0 251 1 0 0 0 327 0 0 0 0 1 0 0 0 0 0 0 0 0 0 0 0 0 0 0 0 0 0 0 0 0 0 0 0 0 0 0 0 0 0 0 0 0 0 0 0 0 0 0 0 0 0 0 0 0 0 0 0 0 0 0 0 0 0 0 0 0 0 0 0 0 1 0 0 0 0 0 0 0 0 0 0 0 0 0 0 0 0 0 0 0 0 0 0 0 0 0 0 0 0 0 0 0 0 0 0 0 0 0 0 0 0 0 0 0 0 0 0 0 0 0 0 0 0 0 0 0 0 0 0 0 0 0 0 0 0 0 0 0 0 0 0 
0 192 0 0 0 0 0 0 0 70 0 259 0 0 225 66 0 0 147 0 0 0 0 0 0 0 0 0 0 0 0 0 0 232 0 255 0 0 0 0 0 0 0 0 0 0 0 0 0 271 265 84 0 215 244 231 0 212 0 0 0 302 0 293 0 0 291 0 0 0 0 291 272 0 146 0 0 0 0 0 0 219 0 0 0 0 0 121 0 0 0 0 0 0 171 32 0 0 0 0 0 0 83 0 0 0 0 0 0 120 121 0 0 0 0 187 206 0 0 0 0 0 0 0 0 0 0 293 0 322 0 342 312 0 338 318 321 0 0 79 0 0 0 250 0 0 0 0 0 0 225 150 180 0 0 0 201 0 69 0 0 0 0 0 0 0 0 0 0 0 0 0 0 0 0 0 0 0 0 0 0 110 0 0 0 149 124 155 153 0 0 174 188 136 0 0 98 111 0 244 0 0 0 0 0 0 0 0 0 0 0 0 0 33 30 0 0 282 138 0 0 0 0 0 0 126 0 0 165 0 202 30 0 0 172 119 39 243 0 51 0 0 0 0 160 200 0 0 0 0 0 0 0 0 0 0 0 0 0 0 0 65 0 0 0 0 14 0 253 0 0 0 0 0 192 0 0 0 0 0 0 0 0 0 0 0 0 0 0 0 263 0 0 0 0 268 275 267 0 0 0 202 0 0 259 241 229 262 0 0 316 0 0 272 0 236 221 0 0 0 0 0 264 259 0 0 0 197 0 130 0 135 0 0 132 0 0 0 125 0 0 0 0 0 274 0 0 0 0 0 0 0 0 0 0 0 0 0 0 0 267 0 204 291 179 166 93 90 129 85 0 0 0 0 85 142 167 142 85 0 86 95 144 317 0 0 0 132 0 0 63 0 0 0 0 197 0 0 0 207 224 120 0 215 0 0 0 0 0 139 0 0 8 0 0 0 0 0 152 0 0 0 0 0 0 0 0 0 0 0 0 13 0 0 0 0 0 0 0 0 0 0 0 0 0 245 0 
0 0 0 0 151 0 1 0 0 0 1 1 0 0 0 0 0 0 0 1 0 0 166 1 0 0 0 0 0 0 1 124 0 1 0 1 0 254 0 1 1 0 278 0 0 1 0 1 0 1 1 0 1 0 1 1 1 0 1 1 1 1 0 1 0 1 1 1 254 0 0 0 271 0 1 1 0 0 0 1 0 1 1 1 1 0 106 1 0 1 1 0 0 0 1 1 0 1 1 0 0 0 1 0 0 0 0 0 0 1 1 0 0 0 0 1 1 1 0 0 0 1 1 0 0 0 1 1 1 0 0 1 0 0 1 1 0 0 1 1 1 0 1 1 83 1 1 1 0 1 224 1 1 1 1 1 0 1 0 1 0 0 1 1 1 114 1 0 0 0 1 1 1 0 0 1 1 1 1 0 1 0 0 0 0 1 1 1 1 1 1 171 1 0 0 0 100 1 165 1 0 0 0 0 0 0 0 0 0 0 0 0 0 1 1 0 0 1 1 0 0 1 0 1 0 128 1 0 164 0 201 0 0 0 0 1 1 1 0 0 0 0 0 0 1 1 0 0 0 1 0 0 0 1 0 0 1 1 1 1 1 1 0 0 1 0 0 0 1 1 1 1 1 0 194 1 0 0 0 0 0 0 0 0 0 0 0 0 0 0 1 0 0 1 1 1 1 1 1 1 0 205 0 0 1 1 1 1 0 1 315 0 0 1 1 1 0 0 0 0 0 0 1 1 0 0 0 1 1 0 0 0 0 1 0 1 0 0 1 1 1 0 0 1 1 0 0 0 1 0 1 0 0 0 1 0 0 0 0 0 1 0 1 1 0 0 1 1 1 0 1 1 1 1 0 0 1 0 0 1 0 1 146 1 0 0 0 1 0 1 0 1 1 0 0 0 0 0 0 1 0 0 0 1 1 0 0 1 0 0 0 0 1 1 0 0 1 1 1 0 1 1 0 1 0 1 1 1 1 0 0 0 1 1 1 1 1 0 0 1 1 1 1 1 0 1 1 
0 0 21 0 0 0 0 0 0 0 0 0 23 0 0 0 0 66 0 0 0 0 0 0 0 0 56 0 0 0 0 0 0 231 0 0 0 0 55 0 0 55 0 0 0 0 0 0 0 0 0 0 280 0 0 0 0 0 0 215 166 301 0 292 0 0 290 0 0 0 0 290 0 0 0 0 0 0 0 0 0 0 0 0 0 0 0 0 0 0 0 0 0 0 0 0 0 0 0 0 0 0 0 0 0 0 0 23 0 0 0 0 0 0 0 0 208 0 0 0 35 0 0 0 45 163 0 292 305 321 0 341 311 0 337 317 320 0 81 0 0 0 0 252 0 0 0 0 0 0 0 0 0 0 0 0 0 0 0 0 0 0 0 0 0 114 0 0 0 0 0 0 0 0 42 0 0 88 88 0 0 0 0 0 0 0 0 0 0 0 0 0 0 0 0 0 0 0 0 0 12 0 0 0 0 0 0 0 0 0 0 0 0 0 0 0 0 0 0 0 0 0 0 0 0 0 0 0 164 0 0 0 167 0 0 0 0 0 0 0 0 0 0 210 0 0 0 0 0 0 0 163 0 0 0 0 0 0 0 0 0 0 0 0 0 0 0 0 0 0 0 0 0 0 0 0 0 0 0 0 0 0 0 0 0 0 0 0 0 34 262 0 0 0 0 0 0 0 0 0 0 0 0 0 0 0 228 261 0 248 315 0 0 271 0 0 0 0 0 20 0 0 0 0 0 0 0 0 0 0 0 0 0 0 0 0 0 0 0 0 0 0 304 0 0 0 0 236 303 0 0 0 0 0 0 0 0 0 0 0 0 28 0 0 0 0 0 0 0 0 0 0 0 0 0 0 0 0 0 303 0 0 0 316 0 0 0 0 0 317 0 307 313 75 0 0 0 0 0 0 0 0 0 0 0 0 0 0 0 0 0 0 0 0 0 0 0 0 0 0 0 0 0 0 52 0 0 0 0 0 0 0 0 0 0 0 0 0 0 0 0 0 0 0 0 0 0 
0 0 0 0 152 0 192 0 0 0 0 259 0 0 225 0 3 0 147 267 0 0 166 0 0 0 0 0 0 0 0 0 0 0 0 0 0 0 0 0 255 0 0 0 0 0 0 244 0 271 265 0 281 215 244 231 180 212 176 0 0 302 0 293 0 267 291 0 0 0 0 0 272 0 0 0 0 0 0 0 0 0 0 69 0 0 104 0 0 0 0 0 0 0 0 0 0 0 0 0 0 0 0 0 0 0 0 0 0 120 0 0 0 0 0 0 0 0 0 0 0 26 0 0 0 161 0 293 0 0 0 342 0 0 0 0 0 0 0 0 0 0 0 250 0 230 0 0 0 0 0 150 0 0 0 0 201 67 69 0 77 0 0 130 132 0 0 67 0 0 0 151 0 0 0 0 0 0 0 0 0 0 0 0 0 0 124 0 0 74 0 0 0 0 0 0 98 111 163 0 0 0 0 0 0 0 0 0 0 0 0 0 0 32 0 0 0 282 138 0 0 0 0 0 0 0 0 0 165 0 202 28 168 0 0 0 36 243 0 0 0 0 0 0 0 0 0 0 0 103 0 0 0 111 0 0 0 0 0 0 0 0 0 0 0 0 0 0 253 0 0 0 0 0 192 0 0 0 289 110 0 0 0 0 105 109 106 150 0 0 0 0 0 0 0 268 275 0 0 0 134 202 0 0 259 241 229 0 0 0 316 129 0 272 0 236 0 0 0 0 0 0 0 259 0 0 0 0 0 0 0 0 0 0 0 0 0 0 0 0 0 0 0 0 274 0 0 0 0 0 0 0 0 0 0 0 0 0 0 0 267 0 204 291 0 166 0 0 0 0 98 95 94 94 0 0 0 0 0 0 0 0 144 0 0 0 0 132 0 0 0 0 0 0 0 197 219 216 195 0 0 120 0 0 0 0 0 0 0 0 0 0 0 0 0 0 0 0 0 0 0 0 0 214 0 272 0 0 0 0 0 0 0 193 193 193 192 0 0 151 245 237 225 243 238 245 0 
0 0 0 0 0 0 0 0 0 0 0 0 0 0 0 0 0 0 0 0 0 0 0 0 0 0 0 0 0 0 0 0 0 234 0 0 0 0 0 0 0 0 0 0 0 0 0 0 0 0 0 0 0 0 0 0 0 0 0 1 0 0 0 0 0 0 0 0 0 0 0 0 0 0 0 0 0 0 0 0 0 0 0 0 0 0 0 0 0 0 0 0 0 0 0 0 0 0 0 0 0 0 0 0 0 0 0 0 0 0 0 0 0 0 0 190 0 0 0 0 0 0 0 0 0 0 0 0 0 325 0 0 315 0 341 0 324 0 0 0 0 0 0 0 0 0 0 0 0 0 0 0 0 0 0 0 0 0 0 0 0 0 0 0 0 0 0 0 0 0 0 0 0 0 0 0 0 0 0 0 0 0 0 0 0 0 0 0 0 0 0 0 0 0 0 0 0 0 0 0 0 0 0 0 0 0 0 0 0 0 0 0 0 0 0 0 0 0 0 0 0 0 0 0 0 129 0 0 0 0 0 0 0 0 0 0 0 0 0 0 0 0 0 0 0 0 0 0 0 0 0 0 0 0 0 0 0 0 0 0 0 0 0 0 0 0 0 0 0 0 0 0 0 0 0 0 0 0 292 0 0 0 0 0 0 0 0 0 0 0 0 0 0 0 0 0 0 0 0 0 0 0 0 0 0 1 0 264 0 0 0 0 0 0 0 0 0 0 0 0 0 0 0 0 0 0 0 0 0 0 0 0 0 0 0 0 0 0 0 0 0 0 0 0 0 0 0 0 0 0 0 0 0 0 0 0 0 0 0 0 0 0 0 0 0 0 0 0 0 0 0 0 0 0 0 0 0 0 0 0 0 0 0 1 0 0 0 0 0 0 0 0 0 0 0 0 0 0 0 0 0 0 0 0 0 0 0 0 0 0 0 0 0 0 0 0 0 0 0 0 0 0 0 0 0 0 0 0 0 0 0 0 0 0 0 0 0 0 0 0 0 0 0 0 0 0 0 
0 0 0 5 0 0 0 5 0 0 0 0 0 0 0 0 0 6 0 0 0 0 0 0 0 0 8 0 0 0 0 0 0 0 0 0 0 0 8 0 6 8 0 0 0 0 0 0 0 0 0 0 10 0 0 0 10 0 0 0 0 306 0 297 0 0 295 0 0 0 0 294 275 0 0 0 0 0 0 0 0 0 0 0 0 0 0 0 0 0 0 0 0 0 0 0 0 0 0 0 0 0 0 0 0 0 0 0 0 0 0 0 0 0 0 0 7 0 0 0 0 0 0 199 0 0 0 0 0 0 0 0 0 0 0 0 0 0 0 0 0 0 0 0 0 0 0 0 0 0 0 0 6 0 0 0 0 0 0 0 0 0 0 0 0 0 0 0 0 0 0 0 6 0 0 0 0 0 0 0 0 0 0 0 0 0 0 0 0 0 0 0 0 0 0 0 0 0 0 0 5 0 0 0 0 0 0 0 0 0 0 0 0 0 0 9 0 0 0 9 0 8 0 0 0 0 0 0 0 0 0 0 0 0 0 0 0 0 9 0 0 8 0 0 0 0 0 0 0 0 0 0 0 5 0 0 5 0 0 0 282 0 0 0 0 0 0 0 256 0 286 0 0 0 0 0 0 0 292 0 0 0 0 0 0 0 0 0 163 0 266 0 0 0 0 0 0 0 0 0 0 0 0 0 0 0 0 266 0 9 0 0 0 0 0 0 225 0 6 8 0 8 0 0 0 6 0 0 0 0 0 0 6 0 0 0 0 0 0 0 0 0 308 0 0 7 0 0 7 0 0 290 0 0 297 0 0 0 0 0 0 0 0 0 0 0 0 0 0 0 0 0 0 0 0 0 0 0 0 0 0 0 0 320 0 0 0 0 0 322 0 311 317 10 0 0 0 0 0 0 0 0 0 0 0 0 0 0 0 0 0 0 0 0 0 0 0 7 5 0 0 0 0 0 8 0 0 0 217 0 0 0 0 0 0 0 0 0 0 0 0 0 0 0 0 248 0 
0 0 0 0 0 0 0 0 0 0 0 0 0 0 0 0 0 0 0 266 0 0 0 0 0 0 0 0 0 0 0 0 0 0 0 0 0 0 0 0 3 0 275 0 1 1 0 243 0 0 3 0 0 0 0 0 0 0 0 0 0 0 0 0 0 3 0 1 0 0 0 0 0 0 0 0 0 0 0 220 0 0 0 0 0 0 0 0 0 0 0 0 0 0 0 0 0 0 2 0 0 0 2 0 0 0 0 0 0 0 0 0 0 0 0 0 0 0 0 0 0 0 0 0 0 0 0 292 305 321 0 341 5 0 337 317 320 0 5 1 0 0 0 0 0 0 0 0 0 0 0 0 0 0 0 0 0 0 0 0 0 0 0 0 0 0 0 0 0 0 0 0 0 0 0 0 0 0 0 0 0 0 0 0 0 0 0 0 0 0 0 0 0 0 0 0 0 0 0 0 0 0 0 0 0 0 0 0 0 0 0 0 0 0 0 0 0 0 0 0 0 0 0 0 0 0 0 0 0 0 0 0 0 0 0 0 0 0 0 0 0 0 0 0 0 0 0 0 0 0 0 0 0 0 0 0 3 0 0 0 0 0 0 0 0 0 0 0 0 0 0 0 0 0 0 0 0 0 0 0 0 0 0 0 0 0 0 0 0 0 0 0 0 268 0 0 0 0 0 0 0 0 0 0 0 0 228 0 0 0 0 0 0 0 0 0 0 0 0 0 0 0 0 258 0 0 0 0 0 0 0 0 0 0 0 0 0 0 0 0 0 0 304 0 0 1 0 0 303 0 0 286 0 0 293 0 0 0 0 0 0 0 0 290 0 0 0 0 0 0 0 0 0 0 0 0 0 0 0 303 0 0 0 316 0 0 0 0 0 317 0 307 313 0 0 0 0 0 0 0 0 0 0 0 0 0 0 0 0 0 0 0 0 0 0 0 0 0 0 0 0 0 0 0 0 2 0 0 0 0 0 0 0 192 192 192 191 0 0 1 244 236 224 242 237 244 0 
0 0 1 6 0 1 1 0 1 0 0 0 1 0 0 0 0 7 0 0 1 0 0 0 0 0 9 0 0 0 0 0 0 1 0 0 0 0 9 0 0 9 0 0 0 0 0 0 0 1 0 0 11 1 1 1 11 1 0 0 0 307 0 298 0 0 296 0 0 0 0 295 276 0 0 1 0 0 0 0 0 0 0 0 0 0 0 0 0 0 0 0 0 0 0 0 0 0 0 0 0 0 0 1 0 0 0 1 0 0 0 0 1 0 0 1 0 0 0 0 1 0 0 200 1 0 0 0 0 0 0 0 0 0 0 0 0 0 0 0 0 0 0 0 0 1 0 0 0 0 0 0 7 0 0 0 0 0 0 1 0 1 0 0 0 0 0 0 0 0 0 0 0 0 1 0 0 0 0 0 0 0 0 0 0 0 0 0 0 0 0 0 0 0 1 0 0 0 0 0 0 0 0 1 0 0 0 0 0 0 0 0 0 0 0 10 0 0 0 10 0 0 0 0 0 0 0 0 0 0 0 0 0 0 1 0 0 0 0 0 1 9 0 0 0 0 0 0 0 0 0 0 0 0 0 0 6 0 0 0 283 0 1 1 0 0 0 1 257 0 287 1 0 0 1 0 0 0 293 0 0 0 0 0 0 0 0 0 164 1 267 0 0 1 0 0 0 0 0 0 0 0 0 0 0 1 1 267 0 0 0 0 0 1 0 1 226 1 7 0 0 9 1 0 0 7 0 0 0 0 0 0 0 0 0 0 0 0 0 0 0 0 309 0 0 0 0 0 8 0 0 291 0 1 298 0 0 0 0 0 1 1 0 0 0 0 0 0 0 0 0 0 0 0 0 0 0 0 0 1 0 0 0 321 0 0 0 0 0 323 0 312 318 0 0 0 0 0 0 0 0 0 0 0 0 0 0 0 0 0 0 1 0 0 0 0 0 0 0 0 0 0 0 1 9 1 1 1 218 0 0 0 0 0 0 0 0 0 0 0 1 1 1 1 1 249 0 
0 0 0 0 0 0 0 0 0 0 0 0 0 0 0 0 0 0 0 0 0 0 0 1 0 0 0 1 1 0 1 0 0 0 0 1 0 1 0 0 0 0 276 0 0 0 0 0 0 0 1 0 0 0 0 0 0 0 0 0 0 302 0 0 0 0 291 0 1 0 0 0 0 0 0 0 0 0 0 0 0 0 0 0 0 0 0 0 0 0 0 0 0 0 0 0 0 0 0 0 0 0 0 0 0 0 0 0 0 0 0 0 0 0 0 0 0 0 0 0 0 0 0 0 0 0 0 0 0 0 0 0 0 0 0 0 0 0 0 0 0 0 0 0 0 0 0 0 0 0 0 0 0 0 0 0 0 0 0 0 0 0 0 0 0 0 0 0 0 0 0 0 0 0 0 0 0 0 0 0 0 0 0 0 0 0 0 0 0 0 0 0 0 0 0 0 0 0 0 0 0 0 0 0 0 0 0 0 0 0 0 0 0 0 0 0 0 0 0 0 0 0 0 0 0 0 0 0 0 0 0 0 0 0 0 0 0 0 0 0 0 0 0 0 0 0 0 0 0 0 0 0 0 0 0 0 0 0 0 0 0 0 0 0 0 0 0 0 0 0 283 0 0 0 0 0 0 0 0 0 0 0 0 0 0 0 0 0 0 0 0 0 0 0 0 0 0 0 0 0 0 0 0 0 0 0 0 0 0 0 0 0 0 0 0 0 0 0 0 0 0 0 0 0 0 0 0 0 0 0 0 0 0 0 0 0 0 0 0 0 0 0 0 0 0 0 0 0 0 0 0 0 0 0 0 0 0 0 0 0 0 0 0 0 0 0 0 0 0 0 0 0 0 0 0 0 0 0 0 0 0 0 0 0 0 0 0 0 0 0 0 0 0 0 0 0 0 0 0 0 0 0 0 0 0 0 0 0 0 0 0 0 0 0 0 0 0 0 0 0 0 0 0 0 0 0 0 0 0 0 0 0 0 0 0 0 0 0 0 0 0 0 0 0 0 0 0 
0 0 0 0 0 0 0 0 0 1 0 0 0 0 0 0 0 0 0 266 0 0 0 0 0 0 0 0 0 0 0 0 0 0 0 0 0 0 0 0 3 0 275 0 1 1 0 243 0 270 3 0 280 214 243 4 1 3 1 0 0 301 0 292 0 3 0 1 0 0 0 0 0 0 145 0 0 0 0 220 0 0 0 0 0 0 0 0 0 0 0 0 0 0 0 0 0 0 2 0 0 0 2 0 0 0 0 0 0 0 0 0 0 0 0 0 0 0 1 1 0 0 0 0 0 0 0 292 305 321 0 341 5 0 337 317 320 0 5 1 0 0 0 1 0 0 0 0 0 0 0 0 0 0 0 0 0 0 0 0 0 0 0 0 0 0 0 0 0 0 0 0 0 0 0 0 0 0 0 0 0 0 0 0 0 0 0 0 0 0 1 0 0 0 0 0 0 0 0 0 0 0 0 2 0 0 0 0 0 0 0 0 0 0 0 0 0 281 0 0 0 0 1 0 0 0 0 0 0 0 1 0 167 0 0 1 0 0 0 0 0 0 0 0 1 0 0 0 0 0 0 0 0 0 0 0 3 0 0 0 0 0 0 0 0 0 0 0 0 0 0 0 0 0 0 0 0 0 0 0 0 0 0 0 0 0 0 0 0 0 0 0 0 268 0 267 274 0 0 0 0 0 0 0 258 0 228 261 0 0 0 0 0 0 0 1 1 0 0 0 0 0 0 258 0 0 0 0 0 0 0 0 0 0 0 0 0 0 0 0 0 0 304 0 273 1 0 0 303 0 0 286 0 0 293 0 0 0 0 0 0 0 0 290 0 0 0 0 0 0 4 1 1 1 0 0 0 0 0 303 0 0 0 316 0 0 0 0 0 317 0 307 313 0 0 0 0 0 0 0 0 0 0 0 0 0 0 0 0 0 0 1 0 0 0 0 0 1 1 0 0 0 0 0 0 2 211 216 213 0 0 0 0 192 192 192 191 0 0 1 244 236 224 242 237 244 0 
0 0 0 0 0 0 0 0 0 0 0 0 0 0 0 0 0 0 0 0 0 0 0 0 0 0 0 0 0 0 0 0 0 233 0 0 0 0 0 0 0 0 0 0 0 0 0 0 0 0 0 0 0 0 0 0 0 0 0 0 0 0 0 0 0 0 0 0 0 0 0 0 0 0 0 0 0 0 0 0 0 0 0 0 0 0 0 0 0 0 0 0 0 0 0 0 0 0 0 0 0 0 0 0 0 0 0 0 0 0 0 0 0 0 0 189 0 0 0 0 0 0 0 0 0 0 0 0 0 324 0 0 314 0 340 0 323 0 0 0 0 0 0 0 0 0 0 0 0 0 0 0 0 0 0 0 0 0 0 0 0 0 0 0 0 0 0 0 0 0 0 0 0 0 0 0 0 0 0 0 0 0 0 0 0 0 0 0 0 0 0 0 0 0 0 0 0 0 0 246 0 0 0 0 0 0 0 0 0 0 0 0 0 0 0 0 0 0 0 0 0 0 0 0 0 128 0 0 0 0 0 0 0 0 0 121 0 245 0 0 0 0 0 0 0 202 0 0 0 0 0 0 0 0 0 0 0 0 0 0 0 0 0 0 0 0 0 0 0 0 0 0 0 0 193 0 0 0 291 0 0 0 0 0 0 0 0 0 0 0 0 0 0 0 0 0 0 0 0 0 0 0 0 0 0 0 0 263 0 0 318 0 0 0 0 0 0 0 0 0 0 0 0 0 0 0 0 0 0 0 0 0 0 0 0 0 0 0 0 0 0 0 0 0 0 0 0 0 0 0 0 0 0 0 0 0 0 0 0 0 0 0 0 0 0 0 0 0 0 0 0 0 0 0 0 0 0 0 0 0 0 0 0 0 0 0 0 0 0 0 0 0 0 0 0 0 0 0 0 0 0 0 0 0 0 0 0 0 0 0 0 0 0 0 0 0 0 0 154 0 0 0 0 0 0 0 0 0 0 0 0 0 0 0 0 0 0 0 0 0 0 0 0 0 0 0 0 
0 0 0 0 6 0 7 0 0 0 0 8 0 0 7 0 4 0 7 6 0 0 6 0 0 0 0 0 0 0 0 0 0 0 0 0 0 0 0 0 6 0 0 0 0 0 0 6 0 9 6 0 9 5 5 5 9 5 9 0 0 10 0 9 0 5 10 0 0 0 0 0 10 0 0 0 0 0 0 0 0 0 0 4 0 0 5 0 0 0 0 0 0 0 0 0 0 0 0 0 0 0 0 0 0 0 0 0 0 5 0 0 0 0 0 0 0 0 0 0 0 5 0 0 0 7 0 9 317 0 0 346 323 0 340 0 0 0 0 0 0 0 0 7 0 6 0 0 0 0 0 6 0 0 0 0 5 6 5 0 6 0 0 7 7 0 0 6 0 0 0 6 0 0 0 0 0 0 0 0 0 0 0 0 0 0 5 0 0 4 0 0 0 0 0 0 7 6 7 0 0 0 0 0 0 0 0 0 0 0 0 0 0 6 0 0 0 7 6 0 0 0 0 0 0 0 0 0 8 0 10 5 177 0 0 0 7 7 0 0 0 0 0 0 0 0 0 0 0 4 0 0 0 5 0 0 0 0 0 0 0 0 0 0 0 0 0 0 10 0 0 0 0 0 6 0 0 0 8 4 0 0 0 0 4 6 6 4 165 0 0 0 0 0 0 9 8 0 0 0 6 6 0 0 7 10 7 0 0 0 11 7 0 10 0 9 0 0 0 0 0 0 0 8 0 0 0 0 0 0 0 0 0 0 0 0 0 0 0 0 0 0 1 0 6 0 0 0 0 0 0 1 0 0 1 0 0 0 0 0 7 0 6 8 0 6 0 0 0 0 5 5 5 5 0 0 0 0 0 314 0 0 4 0 0 0 0 7 0 328 0 318 324 0 0 7 6 7 7 0 0 7 0 0 0 0 0 0 0 0 0 0 0 0 0 0 0 0 0 0 0 0 0 6 0 6 0 0 0 0 0 0 0 6 6 6 6 0 0 6 6 6 6 6 6 6 0 
0 191 0 0 151 0 191 0 184 0 0 258 0 0 224 0 0 0 0 0 237 0 0 0 0 0 0 0 0 0 0 121 0 231 0 0 0 0 0 0 0 0 275 0 0 0 0 0 0 0 0 0 280 0 0 0 179 0 175 215 166 301 0 292 0 0 290 0 0 0 0 290 0 0 0 0 73 0 0 0 0 218 0 0 240 0 0 0 0 0 0 0 0 0 0 0 0 0 0 0 0 0 0 194 0 0 0 0 0 0 0 0 0 0 0 0 0 0 0 0 0 0 0 0 0 0 0 0 305 321 0 341 311 0 337 317 320 0 0 0 0 0 0 249 0 229 0 0 0 0 0 0 0 91 0 0 0 0 0 240 0 0 0 0 0 0 0 0 0 0 0 0 0 144 0 0 0 0 0 0 0 0 0 0 0 148 0 154 152 0 0 0 0 0 0 0 97 0 0 0 0 0 0 0 0 0 0 0 0 0 0 0 0 0 0 0 0 0 0 0 0 0 0 0 0 125 0 0 0 0 201 0 0 0 0 0 0 0 0 0 0 0 0 0 0 0 141 0 152 0 152 163 188 0 0 0 0 0 0 0 278 0 159 251 0 0 0 0 252 0 282 268 0 0 191 0 0 0 288 0 0 0 0 0 0 0 0 0 0 0 262 0 0 268 258 267 274 266 80 0 133 0 0 0 0 240 0 261 0 0 0 0 0 271 0 0 0 0 0 0 0 0 263 0 0 0 0 0 0 0 0 0 0 0 0 0 0 0 0 0 0 0 0 0 0 0 0 0 303 0 0 0 176 0 0 0 0 181 179 0 0 0 0 0 0 165 0 0 0 0 0 0 0 0 0 0 0 0 0 303 0 0 0 0 0 0 0 0 0 317 0 307 313 0 0 0 0 0 0 0 0 0 0 0 0 0 0 0 0 0 141 0 0 0 0 0 0 0 0 0 0 0 0 213 0 0 211 216 213 0 0 0 0 192 192 192 191 143 147 150 0 0 0 0 0 0 0 
0 1 0 0 0 0 0 0 0 0 0 0 0 0 0 0 0 0 0 0 0 0 1 0 0 0 0 0 0 0 0 0 0 0 0 0 0 0 0 0 0 0 0 0 0 0 0 0 0 2 1 0 12 2 2 2 12 2 0 0 0 308 0 299 0 0 297 0 0 0 0 0 277 0 0 0 0 0 0 0 0 0 0 0 0 0 0 0 0 0 0 0 0 0 0 0 0 0 0 0 0 0 0 0 0 0 0 0 0 0 0 0 0 0 0 2 0 0 0 0 0 0 0 201 0 0 0 0 0 0 0 0 0 0 0 0 0 0 0 0 0 0 0 0 0 0 0 0 0 0 0 0 8 0 0 0 0 0 0 0 0 0 0 0 0 0 0 0 0 0 0 0 0 0 0 0 0 0 0 0 0 0 0 0 0 0 0 0 0 0 0 0 0 0 0 0 0 0 0 0 0 0 0 2 0 0 0 0 0 0 0 0 0 0 0 0 0 0 0 0 0 0 0 0 0 0 0 0 1 0 0 0 0 0 0 0 0 0 0 0 0 0 0 0 0 1 0 0 0 0 0 0 0 0 0 0 7 0 0 0 284 0 0 0 0 0 0 0 0 0 288 0 0 0 0 0 0 0 294 0 0 0 0 0 0 0 0 0 165 0 268 0 0 0 0 0 0 0 0 0 0 0 0 0 0 0 0 268 0 0 0 0 0 2 0 2 227 0 0 0 0 0 2 0 0 0 0 0 0 0 0 0 0 0 0 0 0 0 0 0 0 0 310 0 0 0 0 0 9 0 0 292 0 0 299 0 0 0 0 0 2 0 0 0 0 0 0 0 0 0 0 0 0 0 0 0 0 0 0 2 0 0 0 322 0 0 0 0 0 324 0 0 0 0 0 0 0 0 0 0 0 0 0 0 0 0 0 0 0 0 0 0 0 0 0 0 0 1 1 0 0 0 0 0 0 0 0 0 219 0 0 0 0 0 0 0 0 0 0 0 2 2 2 2 2 250 0 
0 0 0 0 0 0 0 0 0 0 0 0 0 0 0 0 0 0 0 0 0 0 0 0 0 0 0 0 0 0 0 0 0 0 0 0 0 0 0 0 0 0 0 0 0 0 0 0 0 0 0 0 0 0 0 0 0 0 0 0 0 0 0 0 0 0 0 0 0 0 0 0 0 0 0 0 0 0 0 0 0 0 0 0 0 0 0 0 0 0 0 0 0 0 0 0 0 0 0 0 0 0 0 0 0 0 0 0 0 0 0 0 0 0 0 0 0 0 0 0 0 0 0 0 0 0 0 292 0 0 0 0 0 0 0 0 0 0 0 0 0 0 0 0 0 0 0 0 0 0 0 0 0 0 0 0 0 0 0 0 0 0 0 0 0 0 0 0 0 0 0 0 0 0 0 0 0 0 0 0 0 0 0 0 0 0 0 0 0 0 0 0 0 0 0 0 0 0 0 0 0 0 0 0 0 0 0 0 0 0 0 0 0 0 0 0 0 0 0 0 0 0 0 0 0 0 0 0 0 0 0 0 0 0 0 0 0 0 0 0 0 0 0 0 0 0 0 0 0 0 0 0 0 0 0 0 0 0 0 0 0 0 0 0 0 0 0 0 0 0 0 0 0 0 0 0 0 0 0 0 0 0 0 0 0 0 0 0 0 0 0 0 0 0 0 0 0 0 0 0 0 0 0 0 0 0 0 0 0 0 0 0 0 0 0 0 0 0 0 0 0 0 0 0 0 0 0 0 0 0 0 0 0 0 0 0 0 0 0 0 0 0 0 0 0 0 0 0 0 0 0 0 0 0 0 0 0 0 0 0 0 0 0 0 0 0 0 0 0 0 0 0 0 0 0 0 0 0 0 0 0 0 0 0 0 0 0 0 0 0 0 0 0 0 0 0 0 0 0 0 0 0 0 0 0 0 0 0 0 0 0 0 0 0 0 0 0 0 0 0 0 0 0 0 0 0 0 0 0 0 0 0 0 0 0 0 0 0 0 0 244 236 224 242 237 244 0 
0 0 0 0 0 0 0 0 0 0 0 0 0 0 0 0 0 0 0 0 0 0 0 0 0 0 0 0 0 0 0 0 0 0 0 0 0 0 0 0 0 0 0 0 0 0 0 0 0 0 0 0 0 0 0 0 0 0 0 0 0 0 0 0 0 0 0 0 0 0 0 0 0 0 0 0 0 0 0 0 0 0 0 0 0 0 107 0 0 0 0 0 0 0 0 0 0 0 0 0 0 0 0 0 0 0 0 0 0 0 0 0 0 0 0 0 0 0 0 0 0 0 0 0 0 0 0 0 0 0 0 0 0 0 0 0 0 0 0 0 0 0 0 0 0 0 0 0 0 0 0 0 0 0 0 0 0 0 0 0 0 0 0 0 0 0 0 0 0 0 0 0 0 0 0 0 0 0 0 0 0 0 0 0 0 0 0 0 0 0 0 0 0 0 0 0 0 0 0 0 0 0 0 0 0 0 0 0 0 0 0 0 0 0 0 0 0 0 0 0 0 0 0 0 0 0 0 0 0 0 0 0 0 0 0 0 0 0 0 0 0 0 0 0 0 0 0 0 0 0 0 0 0 0 0 0 0 0 0 0 0 0 0 0 0 0 0 0 0 0 0 0 0 0 0 0 0 0 0 0 0 0 0 0 0 0 0 0 0 0 0 0 0 0 0 0 0 0 0 0 0 0 0 0 0 0 0 0 0 0 0 0 0 0 0 0 0 0 0 0 0 0 0 0 0 0 0 0 0 0 0 0 0 0 0 0 0 0 0 0 0 0 0 0 0 0 0 0 0 0 0 0 0 0 0 0 0 0 0 0 0 0 0 0 0 0 0 0 0 0 0 0 0 0 0 0 0 0 0 0 0 0 0 0 0 0 0 0 0 0 0 0 0 0 0 0 0 0 0 0 0 0 0 0 0 0 0 0 0 0 0 0 0 0 0 0 0 0 0 0 0 0 0 0 0 0 0 0 0 0 0 0 0 0 0 0 0 0 0 0 0 0 0 0 0 0 0 
0 0 0 0 0 0 0 0 0 0 0 0 0 0 0 0 0 0 0 0 0 0 0 0 0 0 0 0 0 0 0 0 0 0 0 0 0 0 0 0 0 0 0 0 0 0 0 0 0 0 0 0 0 0 0 0 0 0 0 0 0 0 0 0 0 0 0 0 0 0 0 0 0 0 0 0 0 0 0 0 0 0 0 0 0 0 0 0 0 0 0 0 0 0 0 0 0 0 0 0 0 0 0 0 0 0 0 0 0 0 0 0 0 0 0 0 0 0 0 0 0 0 0 0 0 0 0 0 0 0 0 0 0 0 0 0 0 0 0 0 0 0 0 0 0 0 0 0 0 0 0 0 0 0 0 0 0 0 0 0 0 0 0 0 0 0 0 0 0 0 232 0 0 0 0 0 0 0 0 0 0 0 0 0 0 0 0 0 0 0 0 0 0 0 0 0 0 0 0 0 0 0 0 0 0 0 0 0 0 0 0 0 0 0 0 0 0 0 0 0 0 0 0 234 0 0 0 0 0 0 0 0 0 0 0 0 0 0 0 0 0 0 0 0 0 0 0 0 0 0 0 0 0 0 0 0 0 0 0 0 0 0 0 0 0 0 0 0 0 0 0 0 0 0 0 0 0 0 0 0 0 0 0 0 0 0 0 0 0 0 0 0 0 0 0 0 0 0 0 0 0 0 0 0 0 240 0 0 0 0 0 0 0 0 22 0 0 0 0 0 0 0 0 0 0 0 0 0 0 0 0 0 0 0 0 0 0 0 0 0 0 0 0 0 0 0 0 0 0 0 0 0 0 0 0 0 0 0 0 0 0 0 0 0 0 0 0 0 0 0 0 0 0 0 0 0 0 0 0 0 0 0 0 0 0 0 0 0 0 0 0 0 0 0 0 0 0 0 0 0 0 0 0 0 0 0 0 0 0 0 0 0 0 0 0 0 0 0 0 0 0 0 0 0 0 0 0 0 0 0 0 0 0 0 0 0 0 0 0 0 0 0 0 0 0 0 0 
65 191 0 0 151 6 191 20 184 67 182 258 61 0 224 61 0 15 146 266 237 0 166 240 0 0 56 247 240 0 249 121 18 231 0 254 0 251 55 0 254 55 275 0 181 172 0 243 70 270 264 83 280 214 243 230 179 211 175 215 166 301 0 292 60 266 290 182 251 83 0 290 271 0 0 13 73 0 88 220 185 218 37 68 240 0 103 0 129 100 147 128 129 0 170 0 0 0 0 22 0 0 0 194 0 0 0 42 0 0 120 0 267 0 0 186 205 134 0 0 0 0 0 195 0 160 153 292 305 321 0 341 311 17 337 317 320 0 81 0 0 0 11 249 0 229 100 96 122 130 224 149 179 91 118 89 200 98 68 240 0 12 142 0 0 111 91 103 105 105 210 150 95 144 6 0 0 85 85 214 0 118 83 220 223 148 0 154 152 0 0 168 187 135 97 30 97 110 162 243 0 0 0 225 0 0 0 0 27 0 0 0 0 69 0 22 95 281 137 22 0 0 162 212 0 125 0 0 164 0 201 0 167 0 0 118 75 242 21 47 13 16 0 205 157 199 141 15 152 102 152 163 188 110 0 201 223 152 0 172 278 64 159 251 208 54 21 11 252 57 282 268 59 0 191 0 75 85 288 109 112 112 114 92 104 108 105 149 159 24 262 0 0 268 258 267 274 266 80 0 133 201 22 22 258 240 0 261 22 248 315 128 0 271 103 235 220 139 6 8 21 252 263 258 21 0 156 196 165 0 64 0 0 169 0 57 162 161 19 169 169 48 304 190 273 36 8 236 303 162 143 286 176 0 293 167 198 181 179 49 266 6 203 290 178 165 0 0 0 0 0 0 0 0 0 0 166 0 0 303 0 0 143 316 64 150 133 131 133 317 60 307 313 0 0 196 218 215 194 206 223 119 55 212 59 90 195 0 144 0 141 173 0 5 0 26 16 203 151 41 0 0 0 213 44 271 211 216 213 12 0 0 146 192 192 192 191 143 147 150 244 236 224 242 237 244 127 
0 3 0 7 0 0 0 0 0 0 0 0 0 0 0 0 0 0 3 270 0 0 0 0 0 0 0 0 0 0 0 0 0 0 0 0 0 0 0 0 6 0 0 0 3 3 0 243 0 0 2 3 0 0 0 0 0 0 0 0 0 308 0 295 0 5 0 3 0 0 0 0 0 0 0 0 0 0 0 0 0 0 0 0 0 0 0 0 0 0 0 0 133 0 0 0 0 3 144 0 0 0 3 0 0 0 0 0 0 0 0 0 0 0 0 0 0 0 0 0 0 0 0 0 0 0 0 3 3 3 0 341 3 0 3 3 3 0 0 0 0 0 0 5 0 0 0 0 0 0 0 0 2 0 0 0 0 0 0 0 0 0 0 0 0 0 0 0 0 0 210 0 0 0 0 2 0 3 3 0 2 0 0 0 0 0 128 0 0 2 2 0 0 0 2 0 0 0 0 0 0 0 0 0 0 0 0 0 0 0 0 0 0 0 0 0 0 285 0 0 0 0 0 212 0 0 0 0 0 0 205 0 3 0 0 0 0 0 0 0 0 0 0 0 0 0 0 0 0 0 0 0 0 0 0 0 0 3 0 4 0 0 0 251 0 0 0 0 0 0 0 0 0 0 0 0 0 0 0 0 0 0 0 0 0 0 0 0 0 0 0 0 0 3 0 0 0 0 0 34 0 0 0 0 262 0 234 0 0 0 0 3 0 0 0 4 4 0 0 0 0 0 0 0 0 0 0 0 0 0 0 2 0 0 0 0 0 0 0 0 0 0 304 196 3 2 0 236 3 0 0 286 0 0 3 0 0 0 0 0 0 0 3 296 2 0 0 0 2 0 0 0 0 0 0 2 3 2 0 3 0 0 0 316 0 0 0 0 0 3 0 3 3 9 0 0 0 0 0 0 0 0 0 0 0 0 0 69 0 0 0 0 0 2 0 0 0 3 2 0 0 0 0 3 0 2 3 3 3 0 0 0 0 0 0 0 0 0 0 0 249 241 229 247 242 251 0 
0 3 0 3 0 0 0 0 0 0 0 0 0 0 0 0 0 0 3 3 0 0 0 0 0 0 0 0 0 0 0 0 0 0 0 0 0 0 0 0 2 0 0 0 3 3 0 3 0 0 2 3 0 0 0 0 0 0 0 0 0 6 0 2 0 2 0 3 0 0 0 0 0 0 0 0 0 0 0 0 0 0 0 0 0 0 0 0 0 0 0 0 3 0 0 0 0 3 3 0 0 0 3 0 0 0 0 0 0 0 0 0 0 0 0 0 0 0 0 0 0 0 0 0 0 0 0 3 3 3 0 3 3 0 3 3 3 0 0 0 0 0 0 5 0 0 0 0 0 0 0 0 2 0 0 0 0 0 0 0 0 0 0 0 0 0 0 0 0 0 210 0 0 0 0 2 0 3 3 0 2 0 0 0 0 0 3 0 0 2 2 0 0 0 2 0 0 0 0 0 0 0 0 0 0 0 0 0 0 0 0 0 0 0 0 0 0 3 0 0 0 0 0 212 0 0 0 0 0 0 3 0 3 0 0 0 0 0 0 0 0 0 0 0 0 0 0 0 0 0 0 0 0 0 0 0 0 3 0 3 0 0 0 4 0 0 0 0 0 0 0 0 0 0 0 0 0 0 0 0 0 0 0 0 0 0 0 0 0 0 0 0 0 3 0 0 0 0 0 34 0 0 0 0 2 0 3 0 0 0 0 3 0 0 0 3 3 0 0 0 0 0 0 0 0 0 0 0 0 0 0 2 0 0 0 0 0 0 0 0 0 0 4 196 3 2 0 4 3 0 0 4 0 0 3 0 0 0 0 0 0 0 3 3 2 0 0 0 2 0 0 0 0 0 0 2 2 2 0 3 0 0 0 4 0 0 0 0 0 3 0 3 3 3 0 0 0 0 0 0 0 0 0 0 0 0 0 5 0 0 0 0 0 2 0 0 0 3 2 0 0 0 0 3 0 2 3 3 3 0 0 0 0 0 0 0 0 0 0 0 3 3 3 3 3 4 0 
0 191 0 36 0 0 0 0 0 0 0 260 0 0 0 0 0 2 5 270 0 0 0 0 0 0 58 0 0 0 0 0 0 0 0 0 0 0 57 0 254 57 277 0 5 4 0 243 0 0 274 87 0 0 0 0 0 0 0 0 0 308 0 295 0 5 0 4 0 0 0 0 0 0 0 0 0 0 0 0 0 0 32 0 0 0 0 0 0 0 0 0 140 0 0 0 0 97 144 0 0 0 86 0 0 0 0 0 0 0 0 0 0 0 0 0 0 136 0 0 35 8 0 0 0 0 0 292 305 321 0 341 311 0 337 317 320 0 14 80 0 0 0 249 0 0 0 0 0 0 0 4 4 0 0 0 0 0 0 0 0 0 0 0 0 0 0 0 0 0 210 0 0 0 2 4 2 94 94 0 4 3 0 0 0 0 128 0 0 4 101 0 0 0 2 0 0 0 0 0 0 0 0 0 0 0 0 0 0 0 0 0 0 0 0 0 0 285 0 0 0 0 0 212 0 0 0 0 0 0 205 0 171 0 0 0 0 0 0 0 0 0 0 0 0 0 0 0 0 0 0 0 0 0 0 0 0 5 3 179 0 0 0 251 0 0 0 0 0 0 0 0 3 2 0 3 2 0 0 0 0 0 0 0 0 0 0 0 0 0 0 0 0 268 0 0 0 0 5 7 0 203 0 0 262 0 234 0 0 0 0 133 0 0 105 239 224 0 0 0 0 0 0 0 0 0 0 0 0 0 4 4 2 0 0 0 0 0 0 0 0 0 304 196 273 2 0 236 303 0 0 286 0 0 293 0 0 0 0 0 0 2 208 296 4 0 4 4 5 0 4 4 4 4 0 5 171 5 0 303 0 4 0 316 4 152 3 0 3 317 3 307 313 8 0 0 0 0 0 0 0 0 4 0 0 0 0 71 0 0 0 175 3 164 0 0 161 211 6 4 0 0 0 216 0 4 215 220 217 0 0 0 0 194 194 194 193 145 149 152 249 241 229 247 242 251 3 
0 192 0 8 0 0 0 0 0 0 0 259 0 0 226 0 0 0 2 271 0 0 0 0 0 0 12 0 0 0 0 123 0 0 0 0 0 253 0 0 7 0 11 0 184 175 0 244 0 273 4 139 0 0 0 0 0 0 0 0 0 309 0 296 0 6 0 186 253 2 0 293 0 0 148 3 0 0 0 223 2 0 3 0 2 0 106 0 0 0 0 0 134 0 2 2 0 98 145 0 0 0 87 196 0 0 0 0 0 0 0 0 0 108 102 0 0 3 0 0 0 32 0 197 0 0 155 293 306 322 0 342 312 0 338 318 321 0 43 0 3 0 0 250 0 230 0 0 0 0 0 4 5 0 112 0 202 0 0 242 0 0 0 0 0 113 0 0 0 0 211 0 0 0 0 2 0 88 88 2 2 0 86 2 2 0 129 0 0 2 2 0 0 0 99 0 0 0 3 244 0 160 0 227 0 0 0 0 0 0 0 0 0 0 0 0 0 286 0 0 2 0 0 213 2 128 0 0 0 0 206 0 172 0 0 121 0 243 0 0 0 0 0 0 0 200 0 0 0 0 0 0 0 0 0 0 0 2 0 175 0 2 0 252 0 0 0 0 0 0 0 0 0 0 2 0 0 0 0 0 0 0 0 0 0 0 0 0 0 0 0 0 0 6 0 0 0 0 2 35 0 203 0 0 263 0 235 0 0 0 316 134 0 0 108 3 228 141 0 0 0 254 0 260 0 2 2 2 2 0 2 2 0 0 0 2 2 2 0 0 0 0 305 197 274 13 0 237 304 0 145 287 3 0 294 0 200 0 0 0 0 5 209 297 2 3 0 0 2 0 0 0 0 0 0 2 2 2 0 304 0 0 0 317 2 153 0 0 0 318 2 308 314 10 0 0 0 0 0 0 0 0 2 0 2 0 0 70 0 0 143 176 0 5 0 0 166 212 2 2 0 0 0 3 0 2 3 3 3 0 0 0 0 195 195 195 194 0 0 0 250 242 230 248 243 252 0 
0 193 0 6 0 0 0 0 0 0 0 261 0 0 0 0 0 2 3 0 0 0 0 0 0 0 11 0 0 0 0 0 0 0 0 0 0 0 11 0 7 11 278 0 183 175 0 246 0 0 4 136 0 0 0 0 0 0 0 0 0 0 0 0 0 4 0 185 0 0 0 0 0 0 0 0 0 0 0 0 0 0 4 0 0 0 0 0 0 0 0 0 131 0 0 0 0 96 138 0 0 0 85 0 0 0 0 0 0 0 0 0 0 0 0 0 0 3 0 0 5 32 0 0 0 0 0 295 308 323 0 344 313 0 340 320 322 0 44 81 0 0 0 0 0 0 0 0 0 0 0 4 0 0 0 0 0 0 0 0 0 0 0 0 0 0 0 0 0 0 213 0 0 0 57 5 44 88 88 0 4 5 0 0 0 0 126 0 0 4 5 0 0 0 0 0 0 0 0 0 0 0 0 0 0 0 0 0 0 0 0 0 0 0 0 0 0 0 0 0 0 0 0 215 0 0 0 0 0 0 0 0 169 0 0 0 0 0 0 0 0 0 0 0 0 0 0 0 0 0 0 0 0 0 0 0 0 4 3 175 0 0 0 253 0 0 0 0 0 0 0 0 4 3 0 3 77 0 0 0 0 0 0 0 0 0 0 0 0 0 0 0 0 6 0 0 0 0 9 0 0 204 0 0 261 0 231 0 0 0 0 130 0 0 106 0 0 0 0 0 0 0 0 0 0 0 0 0 0 0 3 0 10 0 0 0 0 0 0 0 0 0 306 0 276 0 0 238 0 0 0 288 0 0 296 0 0 0 0 0 0 5 206 293 0 0 3 3 4 0 3 3 3 3 0 3 0 3 0 0 0 3 0 319 3 152 3 0 3 0 3 0 0 8 0 0 0 0 0 0 0 0 3 0 0 0 0 0 0 0 0 175 3 6 0 0 162 206 3 3 0 0 0 0 0 4 4 4 4 0 0 0 0 195 195 195 194 145 149 153 247 239 227 245 239 247 130 
0 193 0 9 0 0 0 0 0 0 0 0 0 0 0 0 0 0 3 272 0 0 0 0 0 0 0 0 0 0 0 0 0 0 0 0 0 0 0 0 8 0 0 0 185 176 0 245 0 0 5 140 0 0 0 0 0 0 0 0 0 310 0 297 0 7 0 187 0 0 0 0 0 0 0 0 0 0 0 0 0 0 0 0 0 0 0 0 0 0 0 0 135 0 0 0 0 99 146 0 0 0 88 0 0 0 0 0 0 0 0 0 0 0 0 0 0 0 0 0 0 0 0 0 0 0 0 294 307 323 0 343 313 0 339 319 322 0 0 0 0 0 0 251 0 0 0 0 0 0 0 0 6 0 0 0 0 0 0 0 0 0 0 0 0 0 0 0 0 0 212 0 0 0 0 3 0 89 89 0 3 0 0 0 0 0 130 0 0 3 3 0 0 0 100 0 0 0 0 0 0 0 0 0 0 0 0 0 0 0 0 0 0 0 0 0 0 287 0 0 0 0 0 214 0 0 0 0 0 0 207 0 173 0 0 0 0 0 0 0 0 0 0 0 0 0 0 0 0 0 0 0 0 0 0 0 0 3 0 176 0 0 0 253 0 0 0 0 0 0 0 0 0 0 0 0 0 0 0 0 0 0 0 0 0 0 0 0 0 0 0 0 0 7 0 0 0 0 0 36 0 0 0 0 264 0 236 0 0 0 0 135 0 0 0 4 229 0 0 0 0 0 0 0 0 0 0 0 0 0 0 3 0 0 0 0 0 0 0 0 0 0 306 198 275 14 0 238 305 0 0 288 0 0 295 0 0 0 0 0 0 0 210 298 3 0 0 0 3 0 0 0 0 0 0 3 3 3 0 305 0 0 0 318 0 0 0 0 0 319 0 309 315 11 0 0 0 0 0 0 0 0 0 0 0 0 0 71 0 0 0 0 0 6 0 0 0 213 3 0 0 0 0 4 0 3 4 4 4 0 0 0 0 0 0 0 0 0 0 0 251 243 231 249 244 253 0 
0 1 1 0 0 0 1 0 0 0 0 0 1 0 0 0 0 0 0 2 0 0 1 1 0 0 0 1 1 0 1 0 0 1 0 0 0 1 0 0 2 0 1 0 0 0 0 0 0 2 0 0 1 0 1 0 0 0 0 0 0 1 0 1 0 0 0 0 1 0 0 1 2 0 0 1 0 0 0 1 0 0 0 0 0 0 0 0 0 0 0 0 0 0 0 0 0 0 0 0 0 0 0 0 0 0 0 0 0 0 0 0 0 0 0 0 0 0 0 0 0 0 0 0 0 0 0 296 0 0 0 341 0 0 0 0 0 0 0 0 0 0 0 0 0 0 0 0 0 0 0 0 0 0 1 0 0 0 0 0 0 0 0 0 0 0 0 0 0 0 0 1 0 0 0 0 0 0 0 0 0 0 1 0 0 0 0 0 0 0 0 0 0 0 0 0 0 0 0 0 0 0 0 0 0 0 0 0 0 0 0 0 0 0 0 0 0 2 0 0 0 0 1 0 0 0 0 0 0 0 0 0 1 0 0 0 0 0 0 0 0 0 0 0 0 0 0 0 0 0 0 0 0 0 0 0 2 0 0 0 0 0 0 1 0 0 0 0 0 0 0 2 0 0 0 0 0 0 0 0 0 0 0 0 0 0 0 0 1 0 2 0 0 0 0 1 1 2 1 0 1 2 0 0 1 1 2 1 0 0 0 0 0 0 0 1 1 0 0 0 0 0 1 1 0 0 0 0 0 0 0 0 0 0 0 0 0 0 0 0 0 0 0 0 1 0 0 0 0 0 0 0 0 0 0 0 0 0 0 0 1 0 0 2 0 0 0 0 0 0 0 0 0 0 0 0 0 0 0 0 0 0 0 0 0 0 0 0 0 0 0 0 0 1 0 0 0 0 0 1 0 0 0 0 1 1 0 0 0 0 0 0 0 0 0 0 0 0 0 0 0 0 0 0 0 0 0 0 0 0 0 0 0 2 2 2 2 1 1 2 0 0 0 0 0 0 1 
0 1 1 0 0 0 8 0 0 0 0 0 1 0 0 0 0 0 4 7 0 0 7 0 0 0 0 0 0 0 0 0 0 1 0 0 0 0 0 0 0 0 0 0 0 0 0 0 0 10 0 0 10 0 6 0 0 0 0 0 0 11 0 10 0 0 0 0 0 0 0 0 11 0 0 1 0 0 0 1 0 0 0 0 0 0 0 0 0 0 0 0 0 0 0 0 0 0 0 0 0 0 0 0 0 0 0 0 0 0 0 0 0 0 0 0 0 0 0 0 0 0 0 0 0 0 0 0 0 0 0 0 0 0 0 0 0 0 0 0 0 0 0 0 0 0 0 0 0 0 0 0 0 0 1 0 0 0 0 0 0 0 0 0 0 0 0 0 0 0 0 7 0 0 0 0 0 0 0 0 0 0 5 0 0 0 0 0 0 0 0 0 0 0 0 0 0 0 0 0 0 0 0 0 0 0 0 0 0 0 0 0 0 0 0 0 0 8 0 0 0 0 1 0 0 0 0 0 0 0 0 0 178 0 0 0 0 0 0 0 0 0 0 0 0 0 0 0 0 0 0 0 0 0 0 0 0 4 0 0 0 0 0 1 0 0 0 0 0 0 0 1 0 0 0 0 0 0 0 0 0 0 0 0 0 0 0 0 166 0 1 0 0 0 0 10 9 1 1 0 7 7 0 0 8 11 8 1 0 0 0 0 0 0 0 10 1 0 0 0 0 0 1 0 0 0 0 0 0 0 0 0 0 0 0 0 0 0 0 0 0 0 0 0 7 0 0 0 0 0 0 0 0 0 0 0 0 0 0 0 8 0 0 9 0 0 0 0 0 0 0 0 0 0 0 0 0 0 0 0 0 0 0 0 0 0 0 0 0 0 0 0 0 1 0 0 0 0 0 1 0 0 0 0 1 5 0 0 0 0 0 0 0 0 0 0 0 0 0 0 0 0 0 0 0 0 0 0 0 0 0 0 0 7 7 7 7 1 1 7 0 0 0 0 0 0 1 
0 0 0 0 0 0 0 0 0 1 0 0 0 0 0 0 0 0 0 0 0 0 1 0 0 0 0 0 0 0 0 0 0 0 0 1 0 0 0 0 1 0 0 0 0 0 0 1 1 1 0 0 14 0 1 0 0 1 0 0 0 310 0 301 1 0 299 0 0 0 0 2 279 0 0 0 0 0 0 0 0 0 0 0 0 0 0 1 0 0 0 0 0 0 0 0 0 0 0 0 0 0 0 1 0 0 0 0 0 0 0 0 0 0 0 1 0 0 0 0 0 0 0 1 0 0 0 1 0 0 0 0 0 0 0 0 0 0 0 0 0 0 0 0 0 1 0 0 0 0 0 0 10 1 0 0 0 0 0 0 1 0 0 0 0 0 0 0 0 0 0 0 0 0 0 0 0 0 0 0 0 0 0 0 0 0 1 0 0 0 0 0 0 0 0 0 0 0 0 0 0 0 0 1 0 0 0 0 0 0 0 0 0 0 0 0 0 1 0 0 0 0 0 0 0 0 0 0 1 0 0 0 0 0 0 0 0 0 0 0 0 0 0 0 0 3 1 0 1 0 1 0 0 0 0 1 9 0 0 0 286 1 1 0 0 0 0 0 0 0 290 1 0 0 0 0 0 0 296 0 0 0 0 0 0 0 0 0 167 0 0 0 0 0 0 1 1 0 0 0 0 0 0 0 0 2 1 1 0 0 2 0 0 0 0 4 0 0 0 0 0 0 0 1 0 0 0 0 0 0 1 0 0 0 0 0 0 0 0 0 0 0 312 0 0 0 0 0 11 0 0 294 0 0 301 0 0 0 0 0 0 0 0 1 0 0 0 0 0 0 0 0 0 0 0 0 0 0 0 4 0 0 0 324 1 0 0 0 0 326 1 2 2 0 0 0 0 0 0 0 0 0 0 0 0 0 0 0 0 0 0 0 0 0 0 0 0 1 1 0 0 0 0 0 0 0 0 0 221 0 0 0 0 0 0 0 0 0 0 0 4 4 4 4 4 252 0 
1 193 0 0 0 0 1 0 0 70 1 260 0 0 0 0 0 0 1 1 0 0 1 0 0 0 0 0 0 0 0 0 1 235 0 0 1 1 0 1 1 0 1 0 0 0 0 0 0 274 266 0 2 217 247 233 1 214 1 2 1 306 0 297 0 0 295 0 0 1 0 292 273 0 0 1 0 0 0 0 0 0 1 1 1 0 1 1 0 1 0 0 0 0 172 33 0 0 1 0 0 0 0 0 0 0 0 0 0 122 0 0 0 0 0 188 0 1 1 0 0 1 0 197 0 1 0 1 0 0 0 0 0 0 0 0 0 0 0 0 0 0 0 252 1 1 1 1 0 1 226 151 1 0 0 0 0 1 70 1 0 0 0 0 0 1 1 1 0 0 1 0 0 0 0 0 1 0 0 0 0 0 0 0 0 0 2 1 1 0 1 170 0 137 99 0 99 112 2 1 0 0 0 227 0 0 0 0 0 0 0 0 0 35 31 0 0 1 1 0 0 1 0 1 0 0 0 0 0 0 204 0 0 0 0 0 39 1 0 49 0 0 0 0 0 202 0 0 0 1 0 0 0 1 0 0 1 2 1 0 280 0 0 0 0 0 0 0 256 0 284 0 0 1 0 0 0 0 290 0 0 0 0 0 0 0 0 0 161 0 264 0 0 0 1 1 277 0 0 0 1 204 0 0 260 242 231 264 0 0 317 1 0 2 1 239 223 1 0 0 0 0 265 1 0 0 1 0 0 0 0 0 0 0 0 0 0 0 126 0 0 0 308 1 1 0 0 0 1 0 0 290 0 0 297 0 0 0 0 0 270 0 1 1 0 0 0 0 125 0 0 0 0 0 0 0 0 0 0 305 0 0 0 320 0 0 0 1 0 322 0 311 317 0 0 0 0 0 0 0 0 0 0 0 0 0 0 0 0 0 0 1 0 0 0 0 0 1 1 0 0 0 0 0 0 2 0 0 215 0 0 0 0 1 1 1 1 0 0 1 247 239 227 245 239 248 0 
0 192 0 0 0 0 0 0 0 69 0 259 0 0 225 62 0 0 147 0 0 0 0 0 0 0 0 0 0 0 0 0 0 232 0 0 0 0 0 0 0 0 0 0 0 0 0 0 0 271 265 85 0 215 244 231 0 212 0 0 0 0 0 0 0 0 0 0 0 0 0 0 272 0 148 0 0 0 0 0 0 219 0 0 0 0 0 0 0 0 0 0 0 0 171 32 0 0 0 0 0 0 85 0 0 0 0 0 0 121 122 0 0 0 0 187 206 0 0 0 0 0 0 0 0 0 0 0 0 0 0 342 0 0 0 318 0 0 0 80 0 0 0 250 0 0 0 0 0 0 225 150 180 0 0 0 201 0 69 0 0 0 0 0 0 0 0 0 0 0 0 0 0 0 0 0 0 0 0 0 0 111 0 0 0 0 124 0 0 0 0 169 190 136 0 0 98 111 0 0 0 0 0 0 0 0 0 0 0 0 0 0 0 33 30 0 0 282 138 0 0 0 0 0 0 126 0 0 165 0 202 29 0 0 0 0 37 0 0 48 0 0 0 0 158 200 0 0 0 0 0 0 0 0 0 0 0 0 0 0 0 67 0 0 0 0 14 0 253 0 0 0 0 0 0 0 0 0 0 0 0 0 0 0 0 0 0 0 0 0 0 0 0 0 0 0 275 267 0 0 0 202 0 0 259 241 229 0 0 0 316 0 0 0 0 236 221 0 0 0 0 0 264 259 0 0 0 198 0 132 0 137 0 0 134 0 0 0 125 0 0 0 0 0 274 0 0 0 0 0 0 0 0 0 0 0 0 0 0 0 267 0 204 291 179 166 95 92 124 87 0 0 0 0 87 143 167 143 87 0 84 97 144 0 0 0 0 132 0 0 63 0 0 0 0 198 0 0 0 214 224 0 0 214 0 0 0 0 0 139 0 0 8 0 0 0 0 0 0 0 0 0 0 0 0 0 0 0 0 0 0 13 0 0 0 0 0 0 0 0 0 0 0 0 0 245 0 
0 0 0 0 0 0 0 0 0 0 0 0 0 0 0 0 0 0 0 0 0 0 0 0 0 0 0 0 0 0 0 0 0 1 0 0 0 0 0 0 0 0 0 0 0 0 0 0 0 0 0 0 1 0 0 0 0 0 0 1 1 1 0 1 0 0 1 0 0 0 0 1 0 0 0 0 0 0 0 0 0 0 0 0 0 0 0 0 0 0 0 0 0 0 0 0 0 0 0 0 0 0 0 0 0 0 0 0 0 0 0 0 0 0 0 192 0 0 0 0 0 0 0 0 0 0 0 0 0 327 0 0 317 0 343 0 326 0 0 0 0 0 0 0 0 0 0 0 0 0 0 0 0 0 0 0 0 0 0 0 0 0 0 0 0 0 0 0 0 0 0 0 0 0 0 0 0 0 0 0 0 0 0 0 0 0 0 0 0 0 0 0 0 0 0 0 0 0 0 0 0 0 0 0 0 0 0 0 0 0 0 0 0 0 0 0 0 0 0 0 0 0 0 0 0 0 0 0 0 0 0 0 0 0 0 0 0 0 0 0 0 0 0 0 0 0 0 0 0 0 0 0 0 0 0 0 0 0 0 0 1 0 0 0 0 0 0 0 0 0 0 0 0 0 0 0 0 0 294 0 0 0 0 0 0 0 0 0 0 0 1 0 0 0 0 0 0 0 0 0 0 0 0 0 0 1 0 1 0 0 1 0 0 1 0 0 0 0 0 0 0 0 1 0 0 0 0 0 0 0 1 0 0 0 0 0 0 0 0 0 0 0 2 0 0 0 0 0 0 0 0 2 0 0 2 0 0 0 0 0 0 0 0 0 0 0 0 0 0 0 0 0 0 0 0 0 0 0 0 0 0 0 0 3 0 0 0 0 0 0 0 0 0 0 0 0 0 0 0 0 0 0 0 0 0 0 0 0 0 0 0 0 0 0 0 0 0 0 0 0 0 0 0 0 0 0 0 0 0 0 0 0 0 0 0 0 0 0 0 0 0 0 0 0 0 0 0 
0 194 0 7 0 6 0 0 0 0 0 261 0 0 0 0 0 5 3 269 0 0 0 0 0 0 12 0 0 0 0 0 0 0 3 0 0 0 12 0 7 12 11 0 184 175 0 246 0 273 5 137 0 0 0 0 3 0 0 0 0 304 0 295 0 6 293 185 0 0 0 293 274 0 148 3 0 0 0 223 3 3 3 0 3 0 106 0 0 0 3 0 0 0 3 0 0 96 0 0 0 0 85 197 0 0 0 0 0 0 0 0 270 0 0 0 0 0 0 0 6 0 116 0 0 0 0 295 308 324 0 344 314 0 340 320 323 0 44 81 3 0 0 0 0 0 0 0 0 0 0 4 6 0 0 0 203 0 0 243 0 0 0 0 0 114 0 0 0 0 213 0 0 0 53 3 0 0 0 3 3 6 0 3 3 0 126 0 0 3 0 7 0 0 100 0 0 0 3 246 0 161 0 0 0 3 0 0 0 0 0 0 0 0 0 0 3 0 0 0 0 0 165 0 3 128 3 0 0 0 204 0 0 0 0 121 0 245 0 80 6 5 0 0 0 202 0 0 0 0 0 0 0 0 0 0 8 3 0 175 281 3 0 254 0 0 0 0 255 0 285 271 3 0 0 3 0 0 0 112 0 0 117 159 0 0 0 152 0 0 0 0 0 6 261 270 277 269 0 0 0 0 3 3 261 0 231 0 3 3 318 131 0 0 0 3 226 0 3 5 3 255 0 261 3 3 0 0 0 0 0 0 6 0 0 0 0 0 0 0 0 3 307 0 276 14 3 239 306 0 0 289 3 0 296 0 0 0 0 0 0 6 206 293 0 0 3 3 3 3 3 3 3 3 3 3 3 3 3 306 3 3 0 319 3 0 0 134 0 320 0 310 316 0 0 199 221 218 197 0 226 122 0 0 0 0 0 69 0 141 0 176 3 6 0 0 162 206 3 0 0 0 0 0 0 0 0 3 3 0 0 0 0 195 195 195 194 146 150 153 247 239 227 245 240 247 0 
0 2 0 0 7 0 8 0 0 0 0 11 0 0 0 0 5 0 0 7 0 0 7 3 0 0 0 3 0 0 3 4 2 0 0 3 0 0 0 0 7 0 3 0 0 0 0 0 0 279 0 0 280 0 6 6 179 0 175 0 0 301 0 292 0 0 290 0 3 0 0 0 273 0 0 0 0 0 0 0 0 0 0 0 2 0 6 0 0 0 0 0 2 0 0 0 0 0 0 0 0 0 0 0 0 0 0 0 0 0 0 0 0 0 0 2 0 0 0 0 0 0 0 0 0 0 0 0 0 0 2 0 0 0 0 2 0 0 0 0 0 0 0 8 0 7 0 2 0 0 0 0 0 0 0 0 0 0 0 4 0 0 0 0 0 0 2 0 0 0 0 7 0 0 0 0 0 0 0 0 0 0 0 0 0 0 0 0 0 0 0 0 0 0 0 0 9 0 8 2 0 0 0 0 0 0 0 0 0 0 0 0 0 0 0 0 0 10 0 0 0 0 0 0 0 0 0 0 11 0 12 0 0 0 0 2 0 8 0 0 0 0 0 0 0 3 0 0 0 0 0 0 0 0 0 0 0 0 0 0 0 0 0 0 0 0 0 0 0 0 0 0 0 0 0 0 0 0 0 0 0 0 0 0 0 0 0 0 0 0 0 0 0 0 0 0 274 0 0 0 0 7 0 0 258 242 10 261 0 0 13 8 0 271 0 0 0 0 0 0 0 0 0 9 0 0 2 2 0 0 0 0 0 0 0 0 0 0 0 0 0 0 0 0 8 0 0 0 0 2 2 0 0 0 0 0 0 0 0 0 0 0 8 11 0 0 0 0 0 0 0 0 0 0 0 0 0 0 0 0 0 0 0 0 0 2 0 0 0 0 0 0 0 0 0 0 0 0 0 0 0 0 0 0 0 0 0 0 0 0 0 8 0 0 0 0 0 2 0 0 0 0 0 0 0 0 0 0 0 0 0 0 0 0 0 0 0 0 0 0 0 0 0 0 0 0 2 
67 0 17 0 151 0 191 0 0 69 0 258 20 0 224 0 0 66 0 266 237 0 0 0 0 0 56 0 0 0 0 0 0 0 0 0 0 0 55 0 254 55 275 0 185 176 0 243 73 270 264 0 280 214 243 230 0 0 0 0 0 301 0 292 0 269 290 186 0 0 0 290 271 0 149 0 76 0 90 220 0 218 0 0 0 0 0 122 0 0 0 0 138 0 0 32 0 96 138 0 0 0 0 194 0 0 0 20 0 0 122 0 267 109 103 0 0 0 28 28 0 0 115 0 0 0 0 292 305 321 0 341 311 0 337 317 320 0 0 81 0 0 0 0 80 0 0 0 0 0 224 151 179 0 113 0 200 69 0 240 78 0 144 132 135 111 91 68 73 73 0 152 95 144 39 0 0 0 0 0 0 112 0 0 124 151 0 157 155 75 0 0 0 0 0 30 0 0 0 0 0 158 0 225 7 0 0 0 17 0 0 0 0 0 0 0 0 281 0 0 0 0 162 0 0 0 0 0 0 0 201 0 170 0 174 0 0 0 0 0 12 0 0 0 0 0 144 0 157 106 157 0 0 0 0 0 223 0 0 175 278 0 0 251 0 0 0 44 252 0 282 268 0 0 191 12 75 87 288 109 112 112 114 0 104 108 105 149 162 24 262 0 0 268 258 267 274 266 0 0 0 0 0 0 258 240 228 261 0 248 315 128 2 271 0 0 0 0 0 0 0 252 263 258 0 38 0 0 0 132 0 137 35 0 134 0 0 0 0 0 0 48 304 0 273 28 24 236 303 0 0 286 176 0 293 0 201 181 179 49 266 28 203 290 180 165 95 92 125 87 100 97 96 96 87 144 0 144 87 303 84 97 0 316 0 153 0 0 0 317 0 307 313 0 0 196 218 0 194 206 223 119 0 212 0 0 0 0 146 138 144 173 8 162 4 0 0 203 151 0 0 0 0 213 44 271 211 216 213 0 0 0 0 192 192 192 191 146 150 153 244 236 224 242 237 244 130 
0 0 0 1 0 0 1 0 0 0 0 0 0 0 0 0 0 0 0 0 0 0 0 0 0 0 0 0 0 0 0 0 0 0 1 0 0 0 0 0 0 0 0 0 0 0 0 0 0 0 0 0 0 0 0 0 0 0 0 0 0 0 0 0 0 0 0 0 0 0 0 0 0 0 0 1 0 0 0 0 0 0 0 0 0 0 0 0 0 0 0 0 0 0 0 0 0 0 0 0 0 0 0 0 0 0 0 0 0 0 0 0 1 0 0 0 0 0 0 0 0 0 0 0 0 0 0 0 0 0 0 0 0 0 0 0 0 0 0 0 1 0 0 0 0 0 0 0 0 0 0 0 0 0 0 0 0 0 0 0 0 0 0 0 0 0 0 0 0 0 1 0 0 0 0 0 0 0 0 0 0 0 0 0 0 0 0 0 0 0 0 0 0 0 0 0 0 0 0 0 0 0 0 0 0 0 0 0 0 0 0 0 0 0 0 0 0 0 0 0 0 0 0 1 0 0 0 0 0 0 0 0 0 0 0 0 0 0 0 0 0 0 0 0 0 0 0 0 0 0 0 0 0 0 0 0 0 0 0 0 0 0 0 1 0 0 0 0 0 0 0 0 0 0 0 0 0 0 0 0 0 0 0 0 0 0 0 0 0 0 0 0 0 0 0 0 0 0 0 1 0 0 0 0 0 1 0 0 0 0 0 0 0 0 1 1 1 0 0 0 0 0 0 0 0 0 0 0 0 0 0 0 0 0 0 0 0 0 0 0 0 0 1 1 0 0 0 3 0 0 0 286 0 0 0 0 0 0 0 0 0 0 0 0 0 0 0 0 0 0 0 0 0 0 0 0 0 0 0 0 0 0 0 3 0 0 0 0 0 0 0 0 0 1 0 0 0 0 0 0 0 0 0 0 0 0 0 0 0 0 0 0 0 0 0 0 0 0 0 0 0 0 0 0 0 0 0 0 0 0 0 0 0 0 0 0 0 0 0 0 0 0 0 0 0 1 0 
0 0 0 0 0 0 0 0 0 0 0 0 0 0 0 0 0 0 0 0 0 0 0 0 0 0 0 0 0 0 0 0 0 0 0 0 0 0 0 0 0 0 0 0 0 0 0 0 0 0 0 0 0 0 0 0 0 0 0 0 0 0 0 0 0 0 0 0 0 0 0 0 0 0 0 0 0 0 0 0 0 0 0 0 0 0 0 0 0 0 0 0 0 0 0 0 0 0 0 0 0 0 0 0 0 0 0 0 0 0 0 0 0 0 0 0 0 0 0 0 0 0 0 0 0 0 0 293 0 0 0 0 0 0 0 0 0 0 0 0 0 0 0 0 0 0 0 0 0 0 0 0 0 0 0 0 0 0 0 0 0 0 0 0 0 0 0 0 0 0 0 0 0 0 0 0 0 0 0 0 0 0 0 0 0 0 0 0 0 0 0 0 0 0 0 0 0 0 0 0 0 0 0 0 0 0 0 0 0 0 0 0 0 0 0 0 0 0 0 0 0 0 0 0 0 0 0 0 0 0 0 0 0 0 0 0 0 0 0 0 0 0 0 0 0 0 0 0 0 0 0 0 0 0 0 0 0 0 0 0 0 0 0 0 0 0 0 0 0 0 0 0 0 0 0 0 0 0 0 0 0 0 0 0 0 0 0 0 0 0 0 0 0 0 0 0 0 0 0 0 0 0 0 0 0 0 0 0 0 0 0 0 0 0 0 0 0 0 0 0 0 0 0 0 0 0 0 0 0 0 0 0 0 0 0 0 0 0 0 0 0 0 0 0 0 0 0 0 0 0 0 0 0 0 0 0 0 0 0 0 0 0 0 0 0 0 0 0 0 0 0 0 0 0 0 0 0 0 0 0 0 0 0 0 0 0 0 0 0 0 0 0 0 0 0 0 0 0 0 0 0 0 0 0 0 0 0 0 0 0 0 0 0 0 0 0 0 0 0 0 0 0 0 0 0 0 0 0 0 0 0 0 0 0 0 0 0 0 0 0 245 237 225 243 238 245 0 
0 0 0 0 0 0 0 0 0 0 0 0 0 0 0 0 0 0 0 267 0 0 0 0 0 0 0 0 0 0 0 0 0 232 0 0 0 0 0 0 0 0 0 0 0 0 0 0 0 271 0 0 0 215 244 231 0 212 0 0 0 302 0 293 0 0 291 0 0 0 0 291 0 0 0 0 0 0 0 0 0 0 0 0 0 0 0 0 0 0 0 0 0 0 171 0 0 0 0 0 0 0 0 0 0 0 0 0 0 0 0 0 0 0 0 187 0 0 0 0 0 0 0 196 0 0 0 293 0 0 0 0 0 0 0 0 0 0 0 0 0 0 0 0 0 0 0 0 0 0 0 0 0 0 0 0 0 0 0 0 0 0 0 0 0 0 0 0 0 0 0 0 0 0 0 0 0 0 0 0 0 0 84 0 0 0 0 0 0 0 0 0 0 0 98 0 0 0 0 0 0 0 0 226 0 0 0 0 0 0 0 0 0 0 0 0 0 0 0 0 0 0 0 0 0 126 0 0 0 0 0 0 0 0 0 0 0 0 0 0 0 0 0 0 0 200 0 0 0 0 0 0 0 0 0 0 0 0 0 0 279 0 0 0 0 0 0 0 0 0 283 0 0 0 0 0 0 0 289 0 0 0 0 0 0 0 0 0 160 0 263 0 0 0 0 268 0 0 0 0 0 0 0 0 0 0 229 262 0 249 0 0 0 272 0 236 221 140 0 0 0 0 264 259 0 0 0 0 0 0 0 0 0 0 0 0 0 0 0 0 0 0 305 0 0 0 0 0 304 0 0 287 0 0 294 168 0 0 0 0 267 0 0 291 0 0 0 0 0 0 0 0 0 0 0 0 0 0 0 304 0 0 0 317 0 0 0 0 0 318 0 308 314 0 0 0 0 0 0 0 0 0 0 214 0 0 0 0 0 0 0 0 0 0 0 0 0 0 0 0 0 0 0 0 0 0 0 0 214 0 0 0 0 193 193 193 192 0 0 151 245 237 225 243 238 245 0 
0 0 0 0 0 0 0 0 0 0 0 0 0 0 0 0 0 0 0 0 0 0 0 0 0 0 0 0 0 0 0 0 0 0 0 0 0 0 0 0 0 0 0 0 0 0 0 0 0 0 0 0 0 0 0 0 0 0 0 0 0 0 0 0 0 0 0 0 0 0 0 0 0 0 0 0 0 0 0 0 0 0 0 0 0 0 0 0 0 0 0 0 0 0 0 0 0 0 0 0 0 0 0 0 0 0 0 0 0 0 0 0 0 0 0 0 0 0 0 0 0 0 0 0 0 0 0 0 0 0 0 0 0 0 0 0 0 0 0 0 0 0 0 0 0 0 0 0 0 0 0 0 0 0 0 0 0 0 0 0 0 0 0 0 0 0 0 0 0 0 0 0 0 0 0 0 0 0 0 0 0 0 0 0 0 0 0 0 0 0 0 0 0 0 0 0 0 0 0 0 0 0 0 0 0 0 0 0 0 0 0 0 0 0 0 0 0 0 0 0 0 0 0 0 0 0 0 0 0 0 0 0 0 0 0 0 0 0 0 0 0 0 0 0 0 0 0 0 0 0 0 0 0 0 0 0 0 0 0 0 0 0 0 0 0 0 0 0 0 0 0 0 0 0 0 0 0 0 0 0 0 0 0 0 0 0 0 0 0 0 0 0 0 0 0 0 0 0 0 0 0 0 0 0 0 0 0 0 0 0 0 0 0 0 0 0 0 0 0 0 0 0 0 0 0 0 0 0 0 0 0 0 0 0 0 0 0 0 0 0 0 0 0 0 0 0 0 0 0 0 0 0 0 0 0 0 0 0 0 0 0 0 0 0 0 0 0 0 0 0 0 0 0 0 0 0 0 0 0 0 0 0 0 0 0 0 0 0 0 0 0 0 0 0 0 0 0 0 0 0 0 0 0 0 0 0 0 0 0 0 0 0 0 0 0 0 0 0 0 0 0 0 0 0 0 0 0 0 0 0 0 0 0 0 0 0 197 0 0 0 0 0 0 0 0 0 0 
0 0 0 0 0 0 0 0 0 0 0 0 0 0 0 0 0 0 0 0 0 0 0 0 0 0 0 0 0 0 0 0 0 0 0 0 0 0 0 0 0 0 0 0 0 0 0 0 0 0 0 0 0 0 0 0 0 0 0 0 0 0 0 0 0 0 0 0 0 0 0 0 0 0 0 0 0 0 0 0 0 0 0 0 0 0 0 0 0 0 0 0 0 0 0 0 0 0 0 0 0 0 0 0 0 0 0 0 0 0 0 0 0 0 0 0 0 0 0 0 0 0 0 0 0 0 0 0 0 0 0 0 0 0 0 0 0 0 0 0 0 0 0 0 0 0 0 0 0 0 0 0 0 0 0 0 0 0 0 0 0 0 0 0 0 0 0 0 0 0 0 0 0 0 0 0 0 0 0 0 0 0 0 0 0 0 0 0 0 0 0 0 0 0 0 0 0 0 0 0 0 0 0 0 0 0 0 0 0 0 0 0 0 0 0 0 0 0 0 0 0 0 0 0 0 0 0 0 0 0 0 0 0 0 0 0 0 0 0 0 0 0 0 0 0 0 0 0 0 0 0 0 0 0 0 0 0 0 0 0 0 0 0 0 0 0 0 0 0 0 0 0 0 0 0 0 0 0 0 0 0 0 0 0 0 0 0 0 0 0 0 0 0 0 0 0 0 0 0 0 0 0 0 0 0 0 0 0 0 0 0 0 0 0 0 0 0 0 0 0 0 0 0 0 0 0 0 0 0 0 0 0 0 0 0 0 0 0 0 0 0 0 0 0 0 0 0 0 0 0 0 0 0 0 0 0 0 0 0 0 0 0 0 0 0 0 0 0 0 0 0 0 0 0 0 0 0 0 0 0 0 0 0 0 0 0 0 0 0 0 0 0 0 0 0 0 0 0 0 0 0 0 0 0 0 0 0 0 0 0 0 0 0 0 0 0 0 0 0 0 0 0 0 0 0 0 0 0 0 0 0 0 0 0 0 0 196 0 0 0 0 0 0 0 0 0 0 
0 0 0 0 0 0 0 0 0 0 0 0 0 0 0 0 0 0 0 0 0 0 0 0 0 0 0 0 0 0 0 0 0 0 0 0 0 0 0 0 0 0 0 0 0 0 0 0 0 0 0 0 0 0 0 0 0 0 0 0 0 0 0 0 0 0 0 0 0 0 0 0 0 0 0 0 0 0 0 0 0 0 0 0 0 0 0 0 0 0 0 0 0 0 0 0 0 0 0 0 0 0 0 0 0 0 0 0 0 0 0 0 0 0 0 0 0 0 0 0 0 0 0 0 0 0 0 0 0 0 0 0 0 0 0 0 0 0 0 0 0 0 0 0 0 0 0 0 0 0 0 0 0 0 0 0 0 0 0 0 0 0 0 0 0 0 0 0 0 0 0 0 0 0 0 0 0 0 0 0 0 0 0 0 0 0 0 0 0 0 0 0 0 0 0 0 0 0 0 0 0 0 0 0 0 0 0 0 0 0 0 0 0 0 0 0 0 0 0 0 0 0 0 0 0 0 0 0 0 0 0 0 0 0 0 0 0 0 0 0 0 0 0 0 0 0 0 0 0 0 0 0 0 0 0 0 0 0 0 0 0 0 0 0 0 0 0 0 0 0 0 0 0 0 0 0 0 0 0 0 0 0 0 0 0 0 0 0 0 0 0 0 0 0 0 0 0 0 0 0 0 0 0 0 0 0 0 0 0 0 0 0 0 0 0 0 0 0 0 0 0 0 0 0 0 0 0 0 0 0 0 0 0 0 0 0 0 0 0 0 0 0 0 0 0 0 0 0 0 0 0 0 0 0 0 0 0 0 0 0 0 0 0 0 0 0 0 0 0 0 0 0 0 0 0 0 0 0 0 0 0 0 0 0 0 0 0 0 0 0 0 0 0 0 0 0 0 0 0 0 0 0 0 0 0 0 0 0 0 0 0 0 0 0 0 0 0 0 0 0 0 0 0 0 0 0 0 0 0 0 0 0 0 0 0 0 195 0 0 0 0 0 0 0 0 0 0 
0 0 0 0 0 0 0 0 0 0 0 0 0 0 0 0 0 0 0 0 0 0 0 0 0 0 0 0 0 0 0 0 0 0 0 0 0 0 0 0 0 0 0 0 0 0 0 0 0 0 0 0 0 0 0 0 0 0 0 0 0 0 0 0 0 0 0 0 0 0 0 0 0 0 0 0 0 0 0 0 0 0 0 0 0 0 0 0 0 0 0 0 0 0 0 0 0 0 0 0 0 0 0 0 0 0 0 0 0 0 0 0 0 0 0 0 0 0 0 0 0 0 0 0 0 0 0 0 0 0 0 0 0 0 0 0 0 0 0 0 0 0 0 0 0 0 0 0 0 0 0 0 0 0 0 0 0 0 0 0 0 0 0 0 0 0 0 0 0 0 0 0 0 0 0 0 0 0 0 0 0 0 0 0 0 0 0 0 0 0 0 0 0 0 0 0 0 0 0 0 0 0 0 0 0 0 0 0 0 0 0 0 0 0 0 0 0 0 0 0 0 0 0 0 0 0 0 0 0 0 0 0 0 0 0 0 0 0 0 0 0 0 0 0 0 0 0 0 0 0 0 0 0 0 0 0 0 0 0 0 0 0 0 0 0 0 0 0 0 0 0 0 0 0 0 0 0 0 0 0 0 0 0 0 0 0 0 0 0 0 0 0 0 0 0 0 0 0 0 0 0 0 0 0 0 0 0 0 0 0 0 0 0 0 0 0 0 0 0 0 0 0 0 0 0 0 0 0 0 0 0 0 0 0 0 0 0 0 0 0 0 0 0 0 0 0 0 0 0 0 0 0 0 0 0 0 0 0 0 0 0 0 0 0 0 0 0 0 0 0 0 0 0 0 0 0 0 0 0 0 0 0 0 0 0 0 0 0 0 0 0 0 0 0 0 0 0 0 0 0 0 0 0 0 0 0 0 0 0 0 0 0 0 0 0 0 0 0 0 0 0 0 0 0 0 0 0 0 0 0 0 0 0 0 0 0 193 0 0 0 0 0 0 0 0 0 0 
0 0 0 0 4 0 5 0 0 0 3 4 0 0 0 0 0 0 0 3 0 0 5 5 0 0 0 0 0 0 5 3 0 5 0 5 0 5 0 2 4 0 5 0 0 2 0 4 0 5 4 0 5 0 5 4 3 0 4 5 5 5 0 5 0 4 5 2 5 0 0 0 5 0 4 4 0 0 0 1 0 4 3 2 4 0 3 8 0 2 5 0 0 0 4 2 0 4 4 0 0 0 4 0 0 0 0 0 0 4 4 0 0 1 1 5 4 3 0 0 0 0 5 0 0 0 4 4 5 0 0 5 0 0 4 5 0 0 2 4 0 0 0 5 2 5 3 1 0 3 4 3 5 2 3 2 0 3 0 4 0 0 2 2 2 3 1 0 0 0 4 2 2 0 0 4 3 4 4 0 4 0 0 0 0 5 4 5 5 4 4 3 4 0 0 0 4 4 5 6 0 0 0 0 0 0 0 0 0 0 0 0 0 0 0 0 0 5 4 0 0 1 0 4 0 5 4 0 4 0 5 0 0 0 0 6 1 5 0 0 0 0 0 0 2 5 0 0 0 0 0 0 0 5 0 0 4 3 0 1 5 3 0 0 4 0 0 0 5 1 4 4 1 0 3 0 0 0 0 0 0 0 0 0 0 0 0 0 0 0 5 0 0 269 4 5 5 5 3 1 0 5 0 0 6 6 5 5 0 4 5 0 0 5 4 6 1 0 0 0 0 0 3 5 0 0 0 4 4 0 0 0 0 4 0 2 0 0 1 4 4 0 0 4 4 0 0 0 4 0 4 0 0 0 4 0 0 0 0 0 6 0 5 7 0 0 4 4 2 0 4 4 4 4 0 0 4 0 0 4 0 4 4 4 0 0 0 5 0 4 0 4 4 0 0 0 0 0 0 4 0 0 0 2 2 0 0 8 0 0 0 0 0 2 0 0 3 3 3 0 0 0 0 4 0 4 4 4 4 0 0 0 1 3 3 3 3 0 0 3 4 5 4 4 0 4 0 
0 0 0 0 0 0 0 0 0 0 0 0 0 0 0 0 0 0 0 0 0 0 0 0 0 0 0 0 0 0 0 0 0 0 0 0 0 0 0 0 0 0 0 0 0 0 0 0 0 0 0 0 0 0 0 0 0 0 0 0 0 0 0 0 0 0 0 0 0 0 0 1 281 0 0 0 0 0 0 0 0 0 0 0 0 0 0 0 0 0 0 0 0 0 0 0 0 0 0 0 0 0 0 0 0 0 0 0 0 0 0 0 0 0 0 0 0 0 0 0 0 0 0 0 0 0 0 0 0 0 0 0 0 0 0 0 0 0 0 0 0 0 0 0 0 0 0 0 0 0 0 0 0 0 0 0 0 0 0 0 0 0 0 0 0 0 0 0 0 0 0 0 0 0 0 0 0 0 0 0 0 0 0 0 0 0 0 0 0 0 0 0 0 0 0 0 0 0 0 0 0 0 0 0 0 0 0 0 0 0 0 0 0 0 0 0 0 0 0 0 0 0 0 0 0 0 0 0 0 0 0 0 0 0 0 0 0 0 0 0 0 0 0 0 0 0 0 0 0 0 0 0 0 0 0 0 0 0 0 0 0 0 0 0 0 0 0 0 0 0 0 0 0 0 0 0 0 0 0 0 0 0 0 0 0 0 0 0 0 0 0 0 0 0 0 0 0 0 0 0 0 0 0 0 0 0 0 0 0 0 328 0 0 0 0 0 0 0 0 0 0 0 0 0 0 0 0 0 0 0 0 0 0 0 0 0 0 0 0 0 0 0 0 0 0 0 0 0 0 0 0 0 0 0 0 0 0 0 0 0 0 0 0 0 0 0 0 0 0 0 0 0 0 0 0 0 0 0 0 0 0 0 0 0 0 0 0 0 0 0 0 0 0 0 0 0 0 0 0 0 0 0 0 0 0 0 0 0 0 0 0 0 0 0 0 0 0 0 0 0 0 0 0 0 0 0 0 0 0 0 0 0 0 0 0 0 0 0 0 0 0 0 0 0 0 0 0 
0 0 0 0 0 0 0 0 0 0 0 0 0 0 0 0 0 0 0 0 0 0 0 0 0 0 0 0 0 0 0 0 0 0 0 0 0 0 0 0 0 0 0 0 0 0 0 0 0 0 0 0 0 0 0 0 0 0 0 0 0 0 0 0 0 0 0 0 0 0 0 0 280 0 0 0 0 0 0 0 0 0 0 0 0 0 0 0 0 0 0 0 0 0 0 0 0 0 0 0 0 0 0 0 0 0 0 0 0 0 0 0 0 0 0 0 0 0 0 0 0 0 0 0 0 0 0 0 0 0 0 0 0 0 0 0 0 0 0 0 0 0 0 0 0 0 0 0 0 0 0 0 0 0 0 0 0 0 0 0 0 0 0 0 0 0 0 0 0 0 0 0 0 0 0 0 0 0 0 0 0 0 0 0 0 0 0 0 0 0 0 0 0 0 0 0 0 0 0 0 0 0 0 0 0 0 0 0 0 0 0 0 0 0 0 0 0 0 0 0 0 0 0 0 0 0 0 0 0 0 0 0 0 0 0 0 0 0 0 0 0 0 0 0 0 0 0 0 0 0 0 0 0 0 0 0 0 0 0 0 0 0 0 0 0 0 0 0 0 0 0 0 0 0 0 0 0 0 0 0 0 0 0 0 0 0 0 0 0 0 0 0 0 0 0 0 0 0 0 0 0 0 0 0 0 0 0 0 0 0 327 0 0 0 0 0 0 0 0 0 0 0 0 0 0 0 0 0 0 0 0 0 0 0 0 0 0 0 0 0 0 0 0 0 0 0 0 0 0 0 0 0 0 0 0 0 0 0 0 0 0 0 0 0 0 0 0 0 0 0 0 0 0 0 0 0 0 0 0 0 0 0 0 0 0 0 0 0 0 0 0 0 0 0 0 0 0 0 0 0 0 0 0 0 0 0 0 0 0 0 0 0 0 0 0 0 0 0 0 0 0 0 0 0 0 0 0 0 0 0 0 0 0 0 0 0 0 0 0 0 0 0 0 0 0 0 0 
0 0 0 0 0 0 0 0 0 0 0 0 0 0 1 0 0 0 0 273 4 0 0 244 0 0 0 250 243 0 253 0 0 0 0 0 0 0 0 0 5 0 282 0 0 0 0 251 0 0 5 0 287 223 250 237 0 5 0 0 0 308 0 299 0 5 297 0 255 0 0 297 0 0 0 0 0 0 0 227 0 0 0 0 240 0 0 0 0 0 0 0 0 0 0 0 0 99 141 0 0 0 0 0 0 0 0 0 0 3 0 0 0 0 0 0 0 0 0 0 0 0 0 0 0 0 0 300 0 0 0 0 0 0 0 0 0 0 0 0 0 0 0 0 0 0 0 0 0 0 0 0 2 0 0 0 0 0 0 248 0 0 0 0 0 0 0 0 0 0 0 5 0 0 0 0 0 0 0 1 0 0 0 1 1 152 4 158 156 0 0 0 4 0 0 0 0 0 0 0 0 0 0 0 0 0 0 0 0 3 3 0 3 0 0 0 0 288 0 0 0 0 0 0 0 0 0 0 0 0 0 0 0 0 0 0 0 0 0 0 0 0 0 0 0 0 0 0 0 0 0 0 0 0 0 0 0 0 0 176 0 0 0 0 0 0 0 0 0 0 295 0 0 0 0 0 0 0 295 0 0 0 0 0 0 0 0 0 0 0 0 0 0 277 0 278 281 277 0 0 0 0 0 0 0 0 228 0 0 0 315 0 0 0 0 0 0 0 0 0 0 0 270 265 0 0 0 0 0 0 0 0 0 0 0 0 0 0 0 0 0 0 0 0 273 0 0 0 0 0 0 0 0 0 0 0 0 0 0 0 0 0 203 290 0 0 0 0 0 0 0 0 0 0 0 0 0 0 0 0 0 0 0 0 0 0 0 0 0 325 0 0 0 0 0 0 0 0 0 0 0 0 0 0 0 0 0 0 0 0 0 0 0 0 0 0 0 0 0 0 0 0 0 0 0 0 0 0 0 0 0 0 0 0 0 0 0 0 0 0 251 240 228 246 244 251 0 
0 0 0 0 0 0 0 0 0 0 0 0 0 0 0 0 0 0 0 273 0 0 0 244 0 0 0 250 243 0 253 0 0 0 0 0 0 0 0 0 5 0 282 0 0 0 0 251 0 0 5 0 287 223 250 237 0 5 0 0 0 308 0 299 0 5 297 0 255 0 0 297 0 0 0 0 0 0 0 227 0 0 0 0 240 0 0 0 0 0 0 0 0 0 0 0 0 99 141 0 0 0 0 0 0 0 0 0 0 3 0 0 0 0 0 0 209 0 0 0 0 0 0 0 0 0 0 300 0 0 0 0 0 0 0 0 0 0 0 0 0 0 0 0 0 0 0 0 0 0 0 0 2 0 0 0 0 0 0 248 0 0 0 0 0 0 0 0 0 0 0 5 0 0 0 0 0 0 0 1 0 0 0 1 1 152 0 158 156 0 0 0 0 0 0 0 0 0 0 0 0 0 0 228 0 0 0 0 0 3 3 0 3 0 0 0 0 288 0 0 0 0 0 0 0 0 0 0 0 0 0 0 0 0 0 0 0 0 0 0 0 0 0 0 0 0 0 0 0 0 0 0 0 0 0 0 0 0 0 176 0 0 0 0 0 0 0 0 0 0 295 0 0 0 0 0 0 0 295 0 0 0 0 0 0 0 0 0 0 0 0 0 0 277 0 278 281 277 0 0 0 0 0 0 0 0 228 0 0 0 317 0 0 0 0 0 0 0 0 0 0 0 270 265 0 0 0 0 0 0 0 0 0 0 0 0 0 0 0 0 0 0 0 0 273 0 0 0 0 0 0 0 0 0 0 0 0 0 0 0 0 0 203 290 0 0 0 0 0 0 0 0 0 0 0 0 0 0 0 0 0 0 0 0 0 0 0 0 0 325 0 0 0 0 0 0 0 0 0 0 0 0 0 0 0 0 0 0 0 0 0 0 0 0 0 0 0 0 0 0 0 0 0 0 0 0 0 0 0 0 0 0 0 0 0 0 0 0 0 0 251 240 228 246 244 251 0 
0 3 0 0 8 0 9 0 0 0 0 12 0 0 0 0 6 0 0 8 1 0 8 4 0 0 0 4 0 0 4 5 3 0 0 4 0 0 0 0 8 0 5 0 0 0 0 0 0 280 0 0 281 0 7 7 180 0 176 0 0 302 0 293 0 0 291 0 5 0 0 0 274 0 0 1 0 0 1 0 0 0 1 0 3 0 7 0 0 0 0 0 3 0 0 0 0 0 0 0 0 0 1 0 0 0 0 0 0 0 0 0 0 0 0 3 0 0 0 0 0 0 0 0 0 0 0 0 0 0 3 0 0 0 0 3 0 0 0 0 0 0 0 9 0 8 0 3 0 0 0 0 0 0 0 0 0 0 0 5 0 0 0 0 0 0 3 0 0 0 1 8 0 0 0 0 0 0 0 0 0 0 0 0 0 0 0 0 0 0 0 0 0 0 0 0 10 0 9 3 0 0 0 0 0 0 0 0 0 0 0 0 0 0 0 0 0 11 0 0 0 0 0 1 0 0 0 0 12 0 13 0 0 0 0 3 0 9 0 0 0 0 0 0 0 4 0 0 0 0 0 0 0 0 0 0 0 0 0 0 0 0 0 0 0 0 0 0 0 0 0 0 0 0 0 0 0 0 0 0 0 0 0 0 0 0 0 0 0 0 0 0 0 0 0 0 275 0 0 0 0 8 0 0 259 243 11 262 0 0 16 9 0 272 1 0 0 0 0 0 0 0 0 10 0 0 3 3 0 0 0 0 0 0 0 0 0 0 0 0 0 0 0 1 9 0 0 0 0 3 3 0 0 0 0 0 0 0 0 0 0 0 9 12 0 0 0 0 0 0 0 0 0 0 0 0 1 0 0 0 0 0 0 0 0 3 0 0 0 0 0 0 0 0 0 0 0 0 0 0 0 0 0 0 0 0 0 0 0 0 0 9 0 0 0 0 0 3 0 0 0 0 0 0 0 0 0 0 0 0 0 0 0 0 0 0 0 0 0 0 0 0 0 0 0 0 3 
0 1 0 0 0 0 0 0 0 0 0 0 0 0 0 0 0 0 0 0 0 0 2 0 0 0 0 0 0 0 0 0 0 1 0 0 0 0 0 0 0 0 0 0 0 0 0 0 0 1 0 0 0 0 0 0 0 0 0 0 1 0 0 0 0 0 0 0 0 0 0 0 281 0 0 0 0 0 0 0 0 0 0 0 0 0 0 0 0 0 0 0 0 0 0 0 0 0 0 0 0 0 0 0 0 0 0 0 0 0 0 0 0 0 0 0 0 0 0 0 0 0 0 0 0 0 0 0 0 0 0 0 0 0 0 0 0 0 0 0 0 0 0 1 0 0 0 0 0 0 0 0 0 0 0 0 0 0 0 0 0 0 0 0 0 0 0 0 0 0 0 0 0 0 0 0 0 0 0 0 0 0 0 0 0 0 0 0 0 0 0 0 0 0 0 0 0 0 0 0 0 0 0 0 0 0 0 0 0 0 0 0 0 0 0 0 0 0 0 0 0 0 0 0 0 0 0 0 0 0 1 0 0 0 0 0 0 0 0 0 0 0 0 0 0 0 0 0 0 0 0 0 0 0 0 0 0 0 0 0 0 0 0 0 0 0 0 0 2 0 0 0 0 0 0 0 0 0 0 0 0 0 0 0 0 0 0 0 0 0 0 0 0 0 0 0 0 0 0 0 0 0 0 0 0 252 0 0 0 0 328 0 0 0 0 0 0 0 0 0 0 0 0 0 0 0 0 0 0 0 0 0 0 0 0 0 0 0 0 0 0 0 0 0 0 0 0 0 0 0 0 0 0 0 0 0 0 0 0 0 0 0 0 0 0 0 0 0 0 0 0 0 0 0 0 0 0 0 0 0 0 0 0 0 0 0 0 0 0 0 0 0 0 0 0 0 0 0 0 0 0 0 0 0 0 0 0 0 0 0 0 0 0 0 0 0 0 0 0 0 0 0 0 0 0 0 0 0 0 0 0 0 0 0 0 0 0 0 0 0 0 0 0 0 0 0 0 
0 0 0 0 0 0 0 0 0 0 0 0 0 0 0 0 0 0 0 0 0 0 0 0 0 0 0 0 0 0 0 0 0 0 0 0 0 0 0 0 0 0 0 0 0 0 0 0 0 0 0 0 0 0 0 0 0 0 0 0 0 0 0 0 0 0 0 0 0 0 0 0 279 0 0 0 0 0 0 0 0 0 0 0 0 0 0 0 0 0 0 0 0 0 0 0 0 0 0 0 0 0 0 0 0 0 0 0 0 0 0 0 0 0 0 0 0 0 0 0 0 0 0 0 0 0 0 0 0 0 0 0 0 0 0 0 0 0 0 0 0 0 0 0 0 0 0 0 0 0 0 0 0 0 0 0 0 0 0 0 0 0 0 0 0 0 0 0 0 0 0 0 0 0 0 0 0 0 0 0 0 0 0 0 0 0 0 0 0 0 0 0 0 0 0 0 0 0 0 0 0 0 0 0 0 0 0 0 0 0 0 0 0 0 0 0 0 0 0 0 0 0 0 0 0 0 0 0 0 0 0 0 0 0 0 0 0 0 0 0 0 0 0 0 0 0 0 0 0 0 0 0 0 0 0 0 0 0 0 0 0 0 0 0 0 0 0 0 0 0 0 0 0 0 0 0 0 0 0 0 0 0 0 0 0 0 0 0 0 0 0 0 0 0 0 0 0 0 0 0 0 0 0 0 0 250 0 0 0 0 326 0 0 0 0 0 0 0 0 0 0 0 0 0 0 0 0 0 0 0 0 0 0 0 0 0 0 0 0 0 0 0 0 0 0 0 0 0 0 0 0 0 0 0 0 0 0 0 0 0 0 0 0 0 0 0 0 0 0 0 0 0 0 0 0 0 0 0 0 0 0 0 0 0 0 0 0 0 0 0 0 0 0 0 0 0 0 0 0 0 0 0 0 0 0 0 0 0 0 0 0 0 0 0 0 0 0 0 0 0 0 0 0 0 0 0 0 0 0 0 0 0 0 0 0 0 0 0 0 0 0 0 0 0 0 0 0 
0 0 0 0 0 0 0 0 0 0 0 0 0 0 0 0 0 0 0 0 0 0 0 0 0 0 0 0 0 0 0 0 0 0 0 0 0 0 0 0 0 0 0 0 0 0 0 0 0 0 0 0 0 0 0 0 0 0 0 0 0 0 0 0 0 0 0 0 0 0 0 0 0 0 0 0 0 0 0 0 0 0 0 0 0 0 0 0 0 0 0 0 0 0 0 0 0 0 0 0 0 0 0 0 0 0 0 0 0 0 0 0 0 0 0 0 0 0 0 0 0 0 0 0 0 0 0 0 0 0 0 0 0 0 0 0 0 0 0 0 0 0 0 0 0 0 0 0 0 0 0 0 0 0 0 0 0 0 0 0 0 0 0 0 0 0 0 0 0 0 0 0 0 0 0 0 0 0 0 0 0 0 0 0 0 0 0 0 0 0 0 0 0 0 0 0 0 0 0 0 0 0 0 0 0 0 0 0 0 0 0 0 0 0 0 0 0 0 0 0 0 0 0 0 0 0 0 0 0 0 0 0 0 0 0 0 0 0 0 0 0 0 0 0 0 0 0 0 0 0 0 0 0 0 0 0 0 0 0 0 0 0 0 0 0 0 0 0 0 0 0 0 0 0 0 0 0 0 0 0 0 0 0 0 0 0 0 0 0 0 0 0 0 0 0 0 0 0 0 0 0 0 0 0 0 245 0 0 0 0 0 0 0 0 0 0 0 0 0 0 0 0 0 0 0 0 0 0 0 0 0 0 0 0 0 0 0 0 0 0 0 0 0 0 0 0 0 0 0 0 0 0 0 0 0 0 0 0 0 0 0 0 0 0 0 0 0 0 0 0 0 0 0 0 0 0 0 0 0 0 0 0 0 0 0 0 0 0 0 0 0 0 0 0 0 0 0 0 0 0 0 0 0 0 0 0 0 0 0 0 0 0 0 0 0 0 0 0 0 0 0 0 0 0 0 0 0 0 0 0 0 0 0 0 0 0 0 0 0 0 0 0 0 0 0 0 0 
0 194 0 0 0 0 0 0 0 69 0 261 0 0 226 63 0 0 148 0 0 0 0 0 0 0 0 0 0 0 0 0 0 235 0 0 0 0 0 0 0 0 0 0 0 0 0 0 0 272 266 85 0 218 247 234 0 215 0 0 0 0 0 0 0 0 0 0 0 0 0 0 275 0 147 0 0 0 0 0 0 220 0 0 0 0 0 0 0 0 0 0 0 0 172 33 0 0 0 0 0 0 84 0 0 0 0 0 0 121 123 0 0 0 0 188 207 0 0 0 0 0 0 0 0 0 0 0 0 0 0 343 0 0 0 319 0 0 0 80 0 0 0 252 0 0 0 0 0 0 226 152 181 0 0 0 203 0 70 0 0 0 0 0 0 0 0 0 0 0 0 0 0 0 0 0 0 0 0 0 0 111 0 0 0 0 125 0 0 0 0 171 189 137 0 0 100 112 0 0 0 0 0 0 0 0 0 0 0 0 0 0 0 33 30 0 0 283 139 0 0 0 0 0 0 128 0 0 167 0 204 30 0 0 0 0 37 0 0 50 0 0 0 0 159 201 0 0 0 0 0 0 0 0 0 0 0 0 0 0 0 66 0 0 0 0 14 0 255 0 0 0 0 0 0 0 0 0 0 0 0 0 0 0 0 0 0 0 0 0 0 0 0 0 0 0 276 268 0 0 0 204 0 0 260 244 232 0 0 0 319 0 0 0 0 239 222 0 0 0 0 0 267 262 0 0 0 198 0 131 0 136 0 0 133 0 0 0 125 0 0 0 0 0 275 0 0 0 0 0 0 0 0 0 0 0 0 0 0 0 270 0 205 294 180 167 94 91 125 86 0 0 0 0 86 143 168 143 86 0 83 96 146 0 0 0 0 133 0 0 62 0 0 0 0 198 0 0 0 208 225 0 0 214 0 0 0 0 0 140 0 0 7 0 0 0 0 0 0 0 0 0 0 0 0 0 0 0 0 0 0 13 0 0 0 0 0 0 0 0 0 0 0 0 0 246 0 
0 0 0 0 0 0 0 0 0 0 0 0 0 0 0 0 0 0 0 0 0 0 0 0 0 0 0 0 0 0 0 0 0 235 0 0 0 0 0 0 0 0 0 0 0 0 0 0 0 1 0 0 1 0 0 0 0 0 0 2 1 1 0 1 0 0 1 0 0 0 0 1 0 0 0 0 0 0 0 0 0 0 0 0 1 0 0 0 0 0 0 0 0 0 0 0 0 0 0 0 0 0 0 0 0 0 0 0 0 0 0 0 0 0 0 0 0 0 0 0 0 0 0 0 0 0 1 0 0 326 0 0 316 0 342 0 325 0 0 0 0 0 0 0 0 1 0 0 0 0 0 0 0 0 0 0 0 0 0 0 0 0 0 0 0 0 0 0 0 0 0 0 0 0 0 0 0 0 0 0 0 0 0 0 0 0 0 0 0 0 0 0 0 0 0 0 0 0 0 0 0 0 0 0 0 0 0 0 0 0 0 0 0 0 0 0 0 1 0 0 0 0 0 0 0 130 0 0 0 0 0 0 0 0 0 0 0 0 0 0 0 0 0 0 0 0 0 0 0 0 0 0 0 0 0 0 0 0 0 0 0 0 0 0 0 0 0 0 0 0 0 0 0 0 0 0 0 0 293 0 0 0 0 0 0 0 0 0 0 0 1 0 0 0 0 0 0 1 0 0 0 0 0 0 0 0 1 265 0 0 1 0 0 1 0 1 1 1 0 0 0 0 1 0 0 0 0 0 0 0 0 0 0 0 0 0 0 0 0 0 0 0 0 0 0 0 0 0 0 0 0 0 0 0 0 0 0 0 0 0 1 0 1 1 0 0 0 0 0 0 0 0 0 0 0 0 0 0 0 0 0 0 0 2 0 0 0 0 0 0 0 0 0 0 0 0 0 0 0 0 0 0 0 0 0 0 0 0 0 0 0 0 0 0 0 0 0 0 0 0 0 0 0 0 0 0 0 0 0 0 0 0 0 0 0 0 0 0 0 0 0 0 0 0 0 0 0 
0 0 0 0 0 0 0 0 0 0 0 0 0 0 0 63 0 0 0 0 0 0 0 0 0 0 0 0 0 0 0 0 0 0 0 0 0 0 0 0 0 0 0 0 0 0 0 0 0 0 0 0 0 0 0 0 0 0 0 0 0 0 0 0 0 0 0 0 0 0 0 0 0 0 0 0 0 0 0 0 0 0 0 0 0 0 0 0 0 0 0 0 0 0 0 0 0 0 0 0 0 0 0 1 0 0 0 1 0 0 0 0 0 1 1 0 0 0 0 0 0 0 0 0 0 0 0 1 1 1 0 1 1 0 1 1 1 0 1 0 0 0 0 0 0 0 0 0 0 0 0 0 0 0 0 0 0 0 0 1 0 0 0 0 0 0 0 0 0 0 0 0 0 0 0 0 0 0 0 0 0 0 0 0 0 0 0 0 0 0 0 0 0 0 0 1 0 0 0 0 1 0 0 0 0 0 0 0 0 0 0 0 0 0 0 0 0 0 0 0 0 0 0 0 0 0 0 0 0 0 0 0 0 0 0 0 0 0 0 0 0 0 0 0 0 0 0 0 0 0 0 0 0 0 0 0 0 0 1 0 0 0 0 1 0 1 0 0 0 0 0 0 1 0 0 1 1 0 0 1 0 0 0 0 1 1 1 0 0 0 0 0 0 0 0 0 0 0 0 0 0 0 0 0 1 0 0 0 0 0 0 0 0 0 0 0 0 0 0 0 0 0 0 0 0 0 0 0 0 0 0 0 0 0 0 0 0 0 0 0 0 0 1 0 0 1 0 1 1 0 0 0 1 0 0 0 0 0 0 0 0 0 0 0 0 0 0 0 0 0 0 0 0 0 0 0 0 0 0 1 0 0 0 1 0 0 0 0 0 1 0 1 1 0 0 0 1 1 0 0 0 1 0 0 0 0 1 0 0 0 0 0 0 0 0 0 0 1 1 0 0 0 0 0 0 0 0 0 0 0 0 0 0 0 0 0 0 0 0 0 0 0 0 0 0 0 0 
0 0 0 0 0 0 0 0 0 0 0 0 0 0 0 0 0 0 0 0 0 0 0 0 0 0 0 0 0 0 0 0 0 0 0 0 0 0 0 0 0 0 0 0 0 0 0 0 0 0 0 0 0 0 0 0 0 0 0 0 0 0 0 0 0 0 0 0 0 0 0 0 0 0 0 0 0 0 0 0 0 0 0 0 0 0 0 0 0 0 0 0 0 0 0 0 0 0 0 0 0 0 0 0 0 0 0 0 0 0 0 0 0 0 0 191 0 0 0 0 0 0 0 0 0 0 0 0 0 326 0 0 316 0 342 0 325 0 0 0 0 0 0 0 0 0 0 0 0 0 0 0 0 0 0 0 0 0 0 0 0 0 0 0 0 0 0 0 0 0 0 0 0 0 0 0 0 0 0 0 0 0 0 0 0 0 0 0 0 0 0 0 0 0 0 0 0 0 0 0 0 0 0 0 0 0 0 0 0 0 0 0 0 0 0 0 0 0 0 0 0 0 0 0 0 0 0 0 0 0 0 0 0 0 0 0 0 0 0 0 0 0 0 0 0 0 0 0 0 0 0 0 0 0 0 0 0 0 0 0 0 0 0 0 0 0 0 0 0 0 0 0 0 0 0 0 0 0 293 0 0 0 0 0 0 0 0 0 0 0 0 0 0 0 0 0 0 0 0 0 0 0 0 0 0 0 0 0 0 0 0 0 0 0 0 0 0 0 0 0 0 0 0 0 0 0 0 0 0 0 0 0 0 0 0 0 0 0 0 0 0 0 1 0 0 0 0 0 0 0 0 1 0 0 1 0 0 0 0 0 0 0 0 0 0 0 0 0 0 0 0 0 0 0 0 0 0 0 0 0 0 0 0 2 0 0 0 0 0 0 0 0 0 0 0 0 0 0 0 0 0 0 0 0 0 0 0 0 0 0 0 0 0 0 0 0 0 0 0 0 0 0 0 0 0 0 0 0 0 0 0 0 0 0 0 0 0 0 0 0 0 0 0 0 0 0 0 
0 0 0 0 0 0 0 0 0 0 0 0 0 0 0 0 0 0 0 0 0 0 0 0 0 0 0 0 0 0 0 0 0 236 0 0 0 0 0 0 0 0 0 0 0 0 0 0 0 1 0 0 1 0 0 0 0 0 0 2 1 1 0 1 0 0 1 0 0 0 0 1 0 0 0 0 0 0 0 0 0 0 0 0 1 0 0 0 0 0 0 0 0 0 0 0 0 0 0 0 0 0 0 0 0 0 0 0 0 0 0 0 0 0 0 0 0 0 0 0 0 0 0 0 0 0 1 0 0 327 0 0 317 0 343 0 326 0 0 0 0 0 0 0 0 1 0 0 0 0 0 0 0 0 0 0 0 0 0 0 0 0 0 0 0 0 0 0 0 0 0 0 0 0 0 0 0 0 0 0 0 0 0 0 0 0 0 0 0 0 0 0 0 0 0 0 0 0 0 0 0 0 0 0 0 0 0 0 0 0 0 0 0 0 0 0 0 1 0 0 0 0 0 0 0 131 0 0 0 0 0 0 0 0 0 0 0 0 0 0 0 0 0 0 0 0 0 0 0 0 0 0 0 0 0 0 0 0 0 0 0 0 0 0 0 0 0 0 0 0 0 0 0 0 0 0 0 0 294 0 0 0 0 0 0 0 0 0 0 0 1 0 0 0 0 0 0 1 0 0 0 0 0 0 0 0 1 266 0 0 1 0 0 1 0 1 1 1 0 0 0 0 1 0 0 0 0 0 0 0 0 0 0 0 0 0 0 0 0 0 0 0 0 0 0 0 0 0 0 0 0 0 0 0 0 0 0 0 0 0 1 0 1 1 0 0 0 0 0 0 0 0 0 0 0 0 0 0 0 0 0 0 0 2 0 0 0 0 0 0 0 0 0 0 0 0 0 0 0 0 0 0 0 0 0 0 0 0 0 0 0 0 0 0 0 0 0 0 0 0 0 0 0 0 0 0 0 0 0 0 0 0 0 0 0 0 0 0 0 0 0 0 0 0 0 0 0 
0 0 0 0 0 0 0 0 0 0 0 0 0 0 0 0 0 0 0 0 0 0 0 0 0 0 0 0 0 0 0 0 0 0 0 0 0 0 0 0 0 0 0 0 0 0 0 0 0 0 0 0 0 0 0 0 0 0 0 0 0 0 0 0 0 0 0 0 0 0 0 0 0 0 0 0 0 0 0 0 0 0 0 0 0 0 0 0 0 0 0 0 0 0 0 0 0 0 0 0 0 0 0 0 0 0 0 0 0 0 0 0 0 0 0 192 0 0 0 0 0 0 0 0 0 0 0 0 0 327 0 0 317 0 343 0 326 0 0 0 0 0 0 0 0 0 0 0 0 0 0 0 0 0 0 0 0 0 0 0 0 0 0 0 0 0 0 0 0 0 0 0 0 0 0 0 0 0 0 0 0 0 0 0 0 0 0 0 0 0 0 0 0 0 0 0 0 0 0 0 0 0 0 0 0 0 0 0 0 0 0 0 0 0 0 0 0 0 0 0 0 0 0 0 0 0 0 0 0 0 0 0 0 0 0 0 0 0 0 0 0 0 0 0 0 0 0 0 0 0 0 0 0 0 0 0 0 0 0 0 0 0 0 0 0 0 0 0 0 0 0 0 0 0 0 0 0 0 294 0 0 0 0 0 0 0 0 0 0 0 0 0 0 0 0 0 0 0 0 0 0 0 0 0 0 0 0 0 0 0 0 0 0 0 0 0 0 0 0 0 0 0 0 0 0 0 0 0 0 0 0 0 0 0 0 0 0 0 0 0 0 0 1 0 0 0 0 0 0 0 0 1 0 0 1 0 0 0 0 0 0 0 0 0 0 0 0 0 0 0 0 0 0 0 0 0 0 0 0 0 0 0 0 2 0 0 0 0 0 0 0 0 0 0 0 0 0 0 0 0 0 0 0 0 0 0 0 0 0 0 0 0 0 0 0 0 0 0 0 0 0 0 0 0 0 0 0 0 0 0 0 0 0 0 0 0 0 0 0 0 0 0 0 0 0 0 0 
0 0 0 0 0 0 0 0 0 0 0 0 0 0 0 0 0 0 0 0 0 0 0 0 0 0 0 0 0 0 0 0 0 235 0 0 0 0 0 0 0 0 0 0 0 0 0 0 0 0 0 0 0 0 0 0 0 0 0 1 0 0 0 0 0 0 0 0 0 0 0 0 0 0 0 0 0 0 0 0 0 0 0 0 0 0 0 0 0 0 0 0 0 0 0 0 0 0 0 0 0 0 0 0 0 0 0 0 0 0 0 0 0 0 0 191 0 0 0 0 0 0 0 0 0 0 0 0 0 326 0 0 316 0 342 0 325 0 0 0 0 0 0 0 0 0 0 0 0 0 0 0 0 0 0 0 0 0 0 0 0 0 0 0 0 0 0 0 0 0 0 0 0 0 0 0 0 0 0 0 0 0 0 0 0 0 0 0 0 0 0 0 0 0 0 0 0 0 0 0 0 0 0 0 0 0 0 0 0 0 0 0 0 0 0 0 0 0 0 0 0 0 0 0 0 130 0 0 0 0 0 0 0 0 0 0 0 0 0 0 0 0 0 0 0 0 0 0 0 0 0 0 0 0 0 0 0 0 0 0 0 0 0 0 0 0 0 0 0 0 0 0 0 0 0 0 0 0 293 0 0 0 0 0 0 0 0 0 0 0 0 0 0 0 0 0 0 0 0 0 0 0 0 0 0 1 0 265 0 0 0 0 0 0 0 0 0 0 0 0 0 0 0 0 0 0 0 0 0 0 0 0 0 0 0 0 0 0 0 0 0 0 0 0 0 0 0 0 0 0 0 0 0 0 0 0 0 0 0 0 0 0 0 0 0 0 0 0 0 0 0 0 0 0 0 0 0 0 0 0 0 0 0 1 0 0 0 0 0 0 0 0 0 0 0 0 0 0 0 0 0 0 0 0 0 0 0 0 0 0 0 0 0 0 0 0 0 0 0 0 0 0 0 0 0 0 0 0 0 0 0 0 0 0 0 0 0 0 0 0 0 0 0 0 0 0 0 
0 0 0 0 0 0 0 0 0 0 0 0 0 0 0 0 0 0 0 0 0 0 0 0 0 0 0 0 0 0 0 0 0 234 0 0 0 0 0 0 0 0 0 0 0 0 0 0 0 0 0 0 0 0 0 0 0 0 0 0 0 0 0 0 0 0 0 0 0 0 0 0 0 0 0 0 0 0 0 0 0 0 0 0 0 0 0 0 0 0 0 0 0 0 0 0 0 0 0 0 0 0 0 0 0 0 0 0 0 0 0 0 0 0 0 190 0 0 0 0 0 0 0 0 0 0 0 0 0 325 0 0 315 0 341 0 324 0 0 0 0 0 0 0 0 0 0 0 0 0 0 0 0 0 0 0 0 0 0 0 0 0 0 0 0 0 0 0 0 0 0 0 0 0 0 0 0 0 0 0 0 0 0 0 0 0 0 0 0 0 0 0 0 0 0 0 0 0 0 247 0 0 0 0 0 0 0 0 0 0 0 0 0 0 0 0 0 0 0 0 0 0 0 0 0 129 0 0 0 0 0 0 0 0 0 122 0 246 0 0 0 0 0 0 0 203 0 0 0 0 0 0 0 0 0 0 0 0 0 0 0 0 0 0 0 0 0 0 0 0 0 0 0 0 194 0 0 0 292 0 0 0 0 0 0 0 0 0 0 0 0 0 0 0 0 0 0 0 0 0 0 0 0 0 0 0 0 264 0 0 319 0 0 0 0 0 0 0 0 0 0 0 0 0 0 0 0 0 0 0 0 0 0 0 0 0 0 0 0 0 0 0 0 0 0 0 0 0 0 0 0 0 0 0 0 0 0 0 0 0 0 0 0 0 0 0 0 0 0 0 0 0 0 0 0 0 0 0 0 0 0 0 0 0 0 0 0 0 0 0 0 0 0 0 0 0 0 0 0 0 0 0 0 0 0 0 0 0 0 0 0 0 0 0 0 0 0 0 155 0 0 0 0 0 0 0 0 0 0 0 0 0 0 0 0 0 0 0 0 0 0 0 0 0 0 0 0 
0 0 0 0 0 0 0 0 0 0 0 0 0 0 0 0 0 0 0 0 0 0 0 0 0 0 0 0 0 0 0 0 0 0 0 0 0 0 0 0 0 0 0 0 0 0 0 0 0 0 0 0 0 0 0 0 0 0 0 0 0 0 0 0 0 0 0 0 0 0 0 0 0 0 0 0 0 0 0 0 0 0 0 0 0 0 0 0 0 0 0 0 0 0 0 0 0 0 0 0 0 0 0 0 0 0 0 0 0 0 0 0 0 0 0 0 0 0 0 0 0 0 0 0 0 0 0 0 0 0 0 0 0 0 0 0 0 0 0 0 0 0 0 0 0 0 0 0 0 0 0 0 0 0 0 0 0 0 0 0 0 0 0 0 0 0 0 0 0 0 0 0 0 0 0 0 0 0 0 0 0 0 0 0 0 0 0 0 0 0 0 0 0 0 0 0 0 0 0 0 0 0 0 0 0 0 0 0 0 0 0 0 0 0 0 0 0 0 0 0 0 0 0 0 0 0 0 0 0 0 0 0 0 0 0 0 0 0 0 0 0 0 0 0 0 0 0 0 0 0 0 0 0 0 0 0 0 0 0 0 0 0 0 0 0 0 0 0 0 0 0 0 0 0 0 0 0 0 0 0 0 0 0 0 0 0 0 0 0 0 0 0 0 0 0 0 0 0 0 0 0 0 0 0 0 247 0 0 0 0 0 0 0 0 0 0 0 0 0 0 0 0 0 0 0 0 0 0 0 0 0 0 0 0 0 0 0 0 0 0 0 0 0 0 0 0 0 0 0 0 0 0 0 0 0 0 0 0 0 0 0 0 0 0 0 0 0 0 0 0 0 0 0 0 0 0 0 0 0 0 0 0 0 0 0 0 0 0 0 0 0 0 0 0 0 0 0 0 0 0 0 0 0 0 0 0 0 0 0 0 0 0 0 0 0 0 0 0 0 0 0 0 0 0 0 0 0 0 0 0 0 0 0 0 0 0 0 0 0 0 0 0 0 0 0 0 0 
67 194 0 0 0 0 195 0 0 69 184 261 0 0 0 0 0 0 0 0 0 0 172 0 0 0 0 0 0 0 0 0 21 235 0 0 47 253 0 18 0 0 277 0 0 0 0 0 0 272 266 0 0 0 247 0 182 0 178 217 168 304 0 295 0 0 293 0 0 64 0 0 275 0 0 30 0 0 0 0 0 0 0 71 0 0 0 122 0 103 0 0 0 0 172 33 0 0 137 0 0 0 0 0 0 0 0 0 0 121 0 0 0 0 0 0 0 0 0 0 0 0 0 0 0 163 0 294 0 0 0 0 0 0 0 0 0 0 0 0 0 0 0 252 80 231 102 99 0 132 226 152 0 0 0 0 0 69 70 243 0 0 0 0 0 114 94 69 0 0 0 0 0 0 0 0 43 0 0 0 0 0 0 0 0 0 0 157 155 0 98 171 0 137 0 0 100 112 165 0 0 0 0 0 0 0 0 0 0 0 0 0 0 33 30 0 0 0 0 0 0 38 0 0 0 0 0 0 0 0 204 0 0 0 0 0 37 0 0 50 0 0 0 0 0 201 0 0 0 105 0 0 0 0 0 0 0 154 21 0 0 0 0 0 0 0 0 0 255 0 0 0 0 80 0 0 0 0 0 0 0 0 0 0 0 0 0 0 0 0 0 0 0 0 260 0 276 0 0 0 0 204 0 0 260 246 0 266 0 0 321 130 0 274 0 240 222 141 0 0 0 0 267 0 0 0 159 0 0 0 0 0 0 0 0 0 0 0 125 0 0 0 0 192 0 0 0 0 0 0 0 0 0 0 0 0 0 0 0 0 270 0 0 0 0 0 0 0 125 0 0 0 0 0 0 0 0 0 0 0 0 0 0 0 0 0 0 0 0 319 0 0 0 0 0 0 0 0 0 0 0 0 0 0 0 0 0 0 0 0 0 175 0 0 0 0 0 0 0 0 0 0 0 0 0 274 0 0 0 0 0 0 0 0 0 0 0 0 0 0 0 0 0 0 0 0 0 
0 0 0 0 0 0 0 0 0 0 0 0 0 0 0 0 0 0 0 0 0 0 0 0 0 0 0 0 0 0 0 0 0 0 0 0 0 0 0 0 0 0 0 0 0 0 0 0 0 0 0 0 0 0 0 0 0 0 0 0 0 0 0 0 0 0 0 0 0 0 0 0 0 0 0 0 0 0 0 0 0 0 0 0 0 0 0 0 0 0 0 0 0 0 0 0 0 0 0 0 0 0 0 0 0 0 0 0 0 0 0 0 0 0 0 0 0 0 0 0 0 0 0 0 0 0 0 0 0 0 0 0 0 0 0 0 0 0 0 0 0 0 0 0 0 0 0 0 0 0 0 0 0 0 0 0 0 0 0 0 0 0 0 0 0 0 0 0 0 0 0 0 0 0 0 0 0 0 0 0 0 0 0 0 0 0 0 0 0 0 0 0 0 0 0 0 0 0 0 0 0 0 0 0 0 0 0 0 0 0 0 0 0 0 0 0 0 0 0 0 0 0 0 0 0 0 0 0 0 0 0 0 0 0 0 0 0 0 0 0 0 0 0 0 0 0 0 0 0 0 0 0 0 0 0 0 0 0 0 0 0 0 0 0 0 0 0 0 0 0 0 0 0 0 0 0 0 0 0 0 0 0 0 0 0 0 0 0 0 0 0 0 0 0 0 0 0 0 0 0 0 0 0 0 0 243 0 0 0 0 0 0 0 0 0 0 0 0 0 0 0 0 0 0 0 0 0 0 0 0 0 0 0 0 0 0 0 0 0 0 0 0 0 0 0 0 0 0 0 0 0 0 0 0 0 0 0 0 0 0 0 0 0 0 0 0 0 0 0 0 0 0 0 0 0 0 0 0 0 0 0 0 0 0 0 0 0 0 0 0 0 0 0 0 0 0 0 0 0 0 0 0 0 0 0 0 0 0 0 0 0 0 0 0 0 0 0 0 0 0 0 0 0 0 0 0 0 0 0 0 0 0 0 0 0 0 0 0 0 0 0 0 0 0 0 0 0 
67 193 0 0 0 0 193 0 0 69 184 260 0 0 0 0 0 0 0 0 0 0 168 0 0 0 0 0 0 0 0 0 20 233 0 0 47 253 0 17 0 0 277 0 0 0 0 0 0 272 266 0 0 0 245 0 181 0 177 217 168 303 0 294 0 0 292 0 0 63 0 0 273 0 0 30 0 0 0 0 0 0 0 70 0 0 0 122 0 102 0 0 0 0 172 32 0 0 137 0 0 0 0 0 0 0 0 0 0 121 0 0 0 0 0 0 0 0 0 0 0 0 0 0 0 162 0 294 0 0 0 0 0 0 0 0 0 0 0 0 0 0 0 251 80 231 102 98 0 132 226 151 0 0 0 0 0 68 70 242 0 0 0 0 0 113 93 68 0 0 0 0 0 0 0 0 43 0 0 0 0 0 0 0 0 0 0 156 154 0 98 170 0 137 0 0 99 112 164 0 0 0 0 0 0 0 0 0 0 0 0 0 0 33 30 0 0 0 0 0 0 38 0 0 0 0 0 0 0 0 203 0 0 0 0 0 37 0 0 49 0 0 0 0 0 201 0 0 0 104 0 0 0 0 0 0 0 154 21 0 0 0 0 0 0 0 0 0 254 0 0 0 0 80 0 0 0 0 0 0 0 0 0 0 0 0 0 0 0 0 0 0 0 0 260 0 276 0 0 0 0 203 0 0 260 242 0 263 0 0 317 130 0 273 0 237 222 141 0 0 0 0 265 0 0 0 158 0 0 0 0 0 0 0 0 0 0 0 124 0 0 0 0 192 0 0 0 0 0 0 0 0 0 0 0 0 0 0 0 0 268 0 0 0 0 0 0 0 124 0 0 0 0 0 0 0 0 0 0 0 0 0 0 0 0 0 0 0 0 319 0 0 0 0 0 0 0 0 0 0 0 0 0 0 0 0 0 0 0 0 0 175 0 0 0 0 0 0 0 0 0 0 0 0 0 273 0 0 0 0 0 0 0 0 0 0 0 0 0 0 0 0 0 0 0 0 0 
0 0 0 0 0 0 0 0 0 0 0 0 0 0 0 0 0 0 0 0 0 0 0 0 0 0 0 0 0 0 0 0 0 0 0 0 0 0 0 0 0 0 0 0 0 0 0 0 0 0 0 0 0 0 0 0 0 0 0 0 0 0 0 0 0 0 0 0 0 0 0 0 0 0 0 0 0 0 0 0 0 0 0 0 0 0 0 0 0 0 0 0 0 0 0 0 0 0 0 0 0 0 0 0 0 0 0 0 0 0 0 0 0 0 0 0 0 0 0 0 0 0 0 0 0 0 0 0 0 0 0 0 0 0 0 0 0 0 0 0 0 0 0 0 0 0 0 0 0 0 0 0 0 0 0 0 0 0 0 0 0 0 0 0 0 0 0 0 0 0 0 0 0 0 0 0 0 0 0 0 0 0 0 0 0 0 0 0 0 0 0 0 0 0 0 0 0 0 0 0 0 0 0 0 0 0 0 0 0 0 0 0 0 0 0 0 0 0 0 0 0 0 0 0 0 0 0 0 0 0 0 0 0 0 0 0 0 0 0 0 0 0 0 0 0 0 0 0 0 0 0 0 0 0 0 0 0 0 0 0 0 0 0 0 0 0 0 0 0 0 0 0 0 0 0 0 0 0 0 0 0 0 0 0 0 0 0 0 0 0 0 0 0 0 0 0 0 0 0 0 0 0 0 0 0 245 0 0 0 0 0 0 0 0 0 0 0 0 0 0 0 0 0 0 0 0 0 0 0 0 0 0 0 0 0 0 0 0 0 0 0 0 0 0 0 0 0 0 0 0 0 0 0 0 0 0 0 0 0 0 0 0 0 0 0 0 0 0 0 0 0 0 0 0 0 0 0 0 0 0 0 0 0 0 0 0 0 0 0 0 0 0 0 0 0 0 0 0 0 0 0 0 0 0 0 0 0 0 0 0 0 0 0 0 0 0 0 0 0 0 0 0 0 0 0 0 0 0 0 0 0 0 0 0 0 0 0 0 0 0 0 0 0 0 0 0 0 
67 194 0 0 0 0 195 0 0 69 184 261 0 0 0 0 0 0 0 0 0 0 170 0 0 0 0 0 0 0 0 0 21 235 0 0 47 253 0 18 0 0 277 0 0 0 0 0 0 272 266 0 0 0 247 0 182 0 178 217 168 304 0 295 0 0 293 0 0 64 0 0 275 0 0 30 0 0 0 0 0 0 0 71 0 0 0 122 0 103 0 0 0 0 172 33 0 0 137 0 0 0 0 0 0 0 0 0 0 121 0 0 0 0 0 0 0 0 0 0 0 0 0 0 0 163 0 294 0 0 0 0 0 0 0 0 0 0 0 0 0 0 0 252 80 231 102 99 0 132 226 152 0 0 0 0 0 69 70 243 0 0 0 0 0 114 94 69 0 0 0 0 0 0 0 0 43 0 0 0 0 0 0 0 0 0 0 157 155 0 98 171 0 137 0 0 100 112 165 0 0 0 0 0 0 0 0 0 0 0 0 0 0 33 30 0 0 0 0 0 0 38 0 0 0 0 0 0 0 0 204 0 0 0 0 0 37 0 0 50 0 0 0 0 0 201 0 0 0 105 0 0 0 0 0 0 0 154 21 0 0 0 0 0 0 0 0 0 255 0 0 0 0 80 0 0 0 0 0 0 0 0 0 0 0 0 0 0 0 0 0 0 0 0 260 0 276 0 0 0 0 204 0 0 260 244 0 265 0 0 319 130 0 274 0 239 222 141 0 0 0 0 267 0 0 0 159 0 0 0 0 0 0 0 0 0 0 0 125 0 0 0 0 192 0 0 0 0 0 0 0 0 0 0 0 0 0 0 0 0 270 0 0 0 0 0 0 0 125 0 0 0 0 0 0 0 0 0 0 0 0 0 0 0 0 0 0 0 0 319 0 0 0 0 0 0 0 0 0 0 0 0 0 0 0 0 0 0 0 0 0 175 0 0 0 0 0 0 0 0 0 0 0 0 0 274 0 0 0 0 0 0 0 0 0 0 0 0 0 0 0 0 0 0 0 0 0 
0 0 0 0 0 0 0 0 0 0 0 0 0 0 0 0 0 4 0 0 237 0 0 0 0 0 0 0 0 0 0 0 0 0 0 0 0 0 0 0 0 0 0 0 0 0 0 0 0 0 0 0 0 0 0 0 0 0 0 0 0 0 0 0 0 0 0 0 0 0 0 0 0 0 0 0 0 0 0 0 0 0 0 0 0 0 0 0 0 0 0 0 0 0 0 0 0 0 0 2 0 0 0 0 0 0 0 0 0 0 0 0 0 0 0 0 0 0 0 0 0 0 0 0 0 0 0 0 0 0 0 0 0 0 0 0 0 0 0 0 0 0 0 0 0 231 0 0 0 0 0 0 0 0 0 0 0 0 0 0 0 0 0 0 0 0 0 0 0 0 0 0 0 0 0 0 0 0 0 0 0 0 0 0 0 0 0 0 0 0 0 0 0 0 0 0 0 0 0 0 0 0 0 0 0 0 0 0 0 0 0 0 0 0 0 2 0 0 0 2 0 0 0 0 0 0 0 0 0 0 0 0 0 0 0 0 0 0 4 0 0 4 0 0 0 0 0 0 0 0 0 0 0 0 0 0 0 0 0 0 0 0 0 0 0 0 0 0 0 0 0 0 0 0 0 0 0 87 0 0 0 0 0 0 0 0 0 0 0 0 0 0 0 0 0 0 0 0 0 0 0 0 0 0 0 0 0 0 0 0 0 0 0 0 0 0 0 0 0 0 0 0 0 0 0 0 0 0 0 0 0 0 0 0 0 0 0 0 0 0 0 0 0 0 0 0 0 0 0 0 0 0 0 0 0 0 0 0 0 0 0 0 0 0 0 0 0 0 0 0 0 0 0 0 0 0 0 0 0 0 0 0 0 0 0 0 0 0 0 0 0 0 0 0 0 0 0 0 0 0 0 0 0 0 0 0 0 0 0 0 0 0 0 0 0 0 159 0 0 0 0 0 0 0 0 0 0 0 0 0 0 0 0 0 0 0 0 0 0 0 0 0 0 0 0 0 0 
